# Supplementary material for: Higher interglacial dust fluxes relative to glacial periods in southwestern North American deserts
Source: Nat Commun. 2025 Nov 28;16:10718. doi: 10.1038/s41467-025-65744-6 (PMC12663173; doi:10.1038/s41467-025-65744-6)
Supplement: Supplementary file 3 — Source data [file 41467_2025_65744_MOESM3_ESM.xlsx]

## Sheet: info
Data associated with:
Staley, S.E., Fawcett, P.J., Anderson, S.A., Kirby, M.E., 2025, Nature Communications, Higher interglacial dust fluxes relative to glacial periods in southwestern North American deserts, 10.1038/s41467-025-65744-6.
age_control	Control points in core STL-14 age model
	Variable	Description
	rc_labid	analysis identification code
	cmcblf	core depth in centimeters below lake floor in composite depth scale
	rc_yr	measured radiocarbon age in years
	rc_error_yr	reported uncertainty in radiocarbon age in years
	cal_age_yr	calibrated age in year
	cal_one_sig_lo_yr	lower boundary of calibrated age (one sigma)
	cal_one_sig_hi_yr	upper boundary of calibrated age (one sigma)
	rc_ref	reference for original age report
	tephid	name of tephra deposit
	teph_cmcblf	depth of tephra sample in centimeters below lake floor in composite depth scale
	teph_yr	age of eruption
	teph_err_lo_yr	lower boundary of eruption age
	teph_err_hi_yr	upper boundary of eruption age
	teph_geochem_ref	reference for original geochemical tephra correlation
	teph_age_ref	reference for eruption age
	mis_boundid	climostratigraphic transition
	mis_est_cmcblf	depth of climostratigraphic transition in centimeters below lake floor in composite depth scale
	mis_bound_yr	age of climostratigraphic transition
	mis_est_err_yr	uncertainty in age of transition in core
	mis_climstrat_ref	reference for ascribed depth of climostratigraphic transition in core
age-model	Bayesian age model results (rbacon v. 2.3). Median age model used in all calculations.
	Variable	Description
	cmcblf	core depth in centimeters below lake floor in composite depth scale
	bayes_min_yr	lower 95% confidence bound
	bayes_max_yr	upper 95% confidence bound
	bayes_median_yr	median age model
	bayes_mean_yr	mean age model
LPSA_lakeseds	Laser particle size analysis of STL-14 sediments
	Variable	Description
	lpsa_labid	laboratory identification code
	lpsa_sampleid	analysis identification code
	cmcblf	core depth in centimeters below lake floor in composite depth scale
	age_kyr	sample age based on median age model in thousands of years B.P.
	lpsa_bin	grain size bin in microns
	lpsa_bin_midpoint	midpoint of grainsize bin in microns
LPSA_soils	Laser particle size analysis of soils in the Stoneman Lake catchment
	Variable	Description
	lpsa_labid	laboratory identification code
	lpsa_sampleid	analysis identification code
	lpsa_bin_midpoint	midpoint of grainsize bin in microns
EM_dist	Modeled particle size distributions of clastic end members in core STL-14 using AnalySize software
	Variable	Description
	size_um	particle size in microns
	size_ln	natural log of particle size in microns
	size_phi	particle size in phi (Φ)
	NP_3EM_1_dist	particle size distribution of end member 1 in non-parametric model with 3 end members
	NP_3EM_2_dist	particle size distribution of end member 2 in non-parametric model with 3 end members
	NP_3EM_3_dist	particle size distribution of end member 3 in non-parametric model with 3 end members
	NP_4EM_1_dist	particle size distribution of end member 1 in non-parametric model with 4 end members
	NP_4EM_2_dist	particle size distribution of end member 2 in non-parametric model with 4 end members
	NP_4EM_3_dist	particle size distribution of end member 3 in non-parametric model with 4 end members
	NP_4EM_4_dist	particle size distribution of end member 4 in non-parametric model with 4 end members
	NP_5EM_1_dist	particle size distribution of end member 1 in non-parametric model with 5 end members
	NP_5EM_2_dist	particle size distribution of end member 2 in non-parametric model with 5 end members
	NP_5EM_3_dist	particle size distribution of end member 3 in non-parametric model with 5 end members
	NP_5EM_4_dist	particle size distribution of end member 4 in non-parametric model with 5 end members
	NP_5EM_5_dist	particle size distribution of end member 5 in non-parametric model with 5 end members
EM_den	Modeled abundances of clastic particle size end members and fit to measured particle size data using AnalySize software
	Variable	Description
	cmcblf	core depth in centimeters below lake floor in composite depth scale
	age_kyr	sample age based on median age model in thousands of years B.P.
	NP_3EM_r2	squared linear correlation (r2) between measured data set and data set constructed from fitted end members of non-parametric model with 3 end members
	NP_3EM_theta	angular distance (in degrees) between measured data set and data set constructed from the fitted end members of non-parametric model with 3 end members
	NP_3EM_1_den	percent abundance of end member 1 in non-parametric model with 3 end members
	NP_3EM_2_den	percent abundance of end member 2 in non-parametric model with 3 end members
	NP_3EM_3_den	percent abundance of end member 3 in non-parametric model with 3 end members
	NP_4EM_r2	squared linear correlation (r2) between measured data set and data set constructed from fitted end members of non-parametric model with 4 end members
	NP_4EM_theta	angular distance (in degrees) between measured data set and data set constructed from the fitted end members of non-parametric model with 4 end members
	NP_4EM_1_den	percent abundance of end member 1 in non-parametric model with 4 end members
	NP_4EM_2_den	percent abundance of end member 2 in non-parametric model with 4 end members
	NP_4EM_3_den	percent abundance of end member 3 in non-parametric model with 4 end members
	NP_4EM_4_den	percent abundance of end member 4 in non-parametric model with 4 end members
	NP_5EM_r2	squared linear correlation (r2) between measured data set and data set constructed from fitted end members of non-parametric model with 5 end members
	NP_5EM_theta	angular distance (in degrees) between measured data set and data set constructed from the fitted end members of non-parametric model with 5 end members
	NP_5EM_1_den	percent abundance of end member 1 in non-parametric model with 5 end members
	NP_5EM_2_den	percent abundance of end member 2 in non-parametric model with 5 end members
	NP_5EM_3_den	percent abundance of end member 3 in non-parametric model with 5 end members
	NP_5EM_4_den	percent abundance of end member 4 in non-parametric model with 5 end members
	NP_5EM_5_den	percent abundance of end member 5 in non-parametric model with 5 end members
flux_factors	Measurements of values used to calculate flux rates of clastic sediments and modeled end members. Geochemical data used to support end member source attributions.
	Variable	Description
	cmcblf	core depth in centimeters below lake floor in composite depth scale
	age_kyr	sample age based on median age model in thousands of years B.P.
	sedrate_med	sedimentation rate calculated from the median age model
	wbd_meas	wet bulk density, originally reported in Staley et al. (2022)
	dbd_meas	dry bulk density, measured
	bsi_pct	biogenic silica content, modal percent, originally reported in Staley et al. (2022)
	tic_pct	total inorganic carbon content, combination of modal percentages originally reported in Staley et al. (2022) and qXRD originally reported in Staley et al. (2023)
	toc_pct	total organic carbon content, LOI, originally reported in Staley et al. (2022)
	ti_count	titanium count from ITRAX core scanner, originally reported in Staley et al. (2023)
	rb_count	rubidium count from ITRAX core scanner, originally reported in Staley et al. (2023)
	zr_count	zirconium count from ITRAX core scanner, originally reported in Staley et al. (2023)
fluxes	Factors used to calculate flux of clastic sediments and end members and resulting values
	Variable	Description
	cmcblf	core depth in centimeters below lake floor in composite depth scale
	age_kyr	sample age based on median age model in thousands of years B.P.
	sedrate_med_intrpl	sedimentation rate calculated from the median age model, interpolated to sample resolution
	ddclastics_intrpl	dry density of clastics, calculated and interpolated to sample resolution
	toc_fr_intrpl	total organic carbon fraction of bulk, interpolated to sample resolution
	bsi_fr_intrpl	biogenic silica fraction of bulk, interpolated to sample resolution
	tic_fr_intrpl	total inorganic carbon fraction of bulk, interpolated to sample resolution
	nonclastic_fr_intrpl	total nonclastic fraction of bulk, interpolated to sample resolution
	clastic_fr_intrpl	total clastic fraction of bulk, interpolated to sample resolution
	NP_5EM_1_fr	end member 1 fraction of clastics (from non-parametric model with 5 end members)
	NP_5EM_2_fr	end member 2 fraction of clastics (from non-parametric model with 5 end members)
	NP_5EM_3_fr	end member 3 fraction of clastics (from non-parametric model with 5 end members)
	NP_5EM_4_fr	end member 4 fraction of clastics (from non-parametric model with 5 end members)
	NP_5EM_5_fr	end member 5 fraction of clastics (from non-parametric model with 5 end members)
	MAR_clastic	clastic mass accumulation rate in g·cm-2·kyr-1
	NP_5EM_3_MAR	end member 3 mass accumulation rate in g·cm-2·kyr-2 (from non-parametric model with 5 end members)
	NP_5EM_3_MAR_hi	end member 3 mass accumulation rate in g·cm-2·kyr-2 (from non-parametric model with 5 end members) upper error boundary
	NP_5EM_3_MAR_lo	end member 3 mass accumulation rate in g·cm-2·kyr-2 (from non-parametric model with 5 end members) lower error boundary
	NP_5EM_4_MAR	end member 4 mass accumulation rate in g·cm-2·kyr-2 (from non-parametric model with 5 end members)
	NP_5EM_4_MAR_hi	end member 4 mass accumulation rate in g·cm-2·kyr-2 (from non-parametric model with 5 end members) upper error boundary
	NP_5EM_4_MAR_lo	end member 3 mass accumulation rate in g·cm-2·kyr-2 (from non-parametric model with 5 end members) lower error boundary
	NP_5EM_34_MAR	combined end members 3 and 4 mass accumulation rate in g·cm-2·kyr-2 (from non-parametric model with 5 end members)
	NP_5EM_34_MAR_hi	combined end members 3 and 4 mass accumulation rate in g·cm-2·kyr-2 (from non-parametric model with 5 end members) upper error boundary
	NP_5EM_34_MAR_lo	combined end members 3 and 4 mass accumulation rate in g·cm-2·kyr-2 (from non-parametric model with 5 end members) lower error boundary
	NP_5EM_125_MAR	combined end members 1, 2, and 5 mass accumulation rate in g·cm-2·kyr-2 (from non-parametric model with 5 end members)
	NP_5EM_125_MAR_hi	combined end members 1, 2, and 5 mass accumulation rate in g·cm-2·kyr-2 (from non-parametric model with 5 end members) upper error boundary
	NP_5EM_125_MAR_lo	combined end members 1, 2, and 5 mass accumulation rate in g·cm-2·kyr-2 (from non-parametric model with 5 end members) lower error boundary
	DR	denudation rate derived from mass accumulation rate of end members 1, 2, and 5 in cm·kyr-1 (from non-parametric model with 5 end members)
	DR_hi	denudation rate derived from mass accumulation rate of end members 1, 2, and 5 in cm·kyr-1 (from non-parametric model with 5 end members) upper error boundary
	DR_lo	denudation rate derived from mass accumulation rate of end members 1, 2, and 5 in cm·kyr-1 (from non-parametric model with 5 end members) lower error boundary

## Sheet: age_control
Core STL14 age control
rc_labid	cmcblf	rc_yr	rc_error_yr	cal_age_yr	cal_one_sig_lo_yr	cal_one_sig_hi_yr	rc_ref		tephid	teph_cmcblf	teph_yr	teph_err_lo_yr	teph_err_hi_yr	teph_geochem_ref	teph_age_ref		mis_boundid	mis_est_cmcblf	mis_bound_yr	mis_est_err_yr	mis_climstrat_ref
Beta-60838	42	1500	110	1401	99	115	Hasbargen (1994)		LCB	2757	627000	1500	1500	Staley et al. (2022)			MIS 2-1	269	14000	1500	Staley et al. (2022)
D-AMS-014447	45	427	30	494	17	17	Staley et al. (2022)		ER	2956	695000	55000	55000	Staley et al. (2022)			MIS 3-2	334.5	34000	1500	Staley et al. (2022)
Beta-59135	50	1220	100	1135	124	138	Hasbargen (1994)		BA	3235	766600	400	400	Staley et al. (2022)			MIS 4-3	454	57000	1500	Staley et al. (2022)
Beta-59136	90	730	80	673	110	57	Hasbargen (1994)										MIS 5-4	606	72000	1500	Staley et al. (2022)
Beta-60839	110	2090	70	2058	113	228	Hasbargen (1994)										MIS 5b-a	670	85000	1500	Staley et al. (2023)
Beta-71674	132	4600	130	5276	224	194	Hasbargen (1994)										MIS 5c-b	694	95000	1500	Staley et al. (2023)
Beta-71675	156	6260	90	7166	150	100	Hasbargen (1994)										MIS 5d-c	753	106000	1500	Staley et al. (2023)
Beta-54741	184	8450	130	9428	142	116	Hasbargen (1994)										MIS 5e-d	806	116000	1500	Staley et al. (2023)
D-AMS-010683	199	8026	35	8887	107	120	Staley et al. (2022)										MIS 6-5	963	132000	1500	Staley et al. (2022)
D-AMS-010680	255	9618	37	10943	140	198	Staley et al. (2022)										MIS 7-6	1146	190000	1500	Staley et al. (2022)
D-AMS-014449	301	23104	113	27379	132	111	Staley et al. (2022)										MIS 8-7	1324.5	243000	1500	unpublished
D-AMS-010684	331	26932	156	31092	69	79	Staley et al. (2022)										MIS 9-8	1480	278000	1500	unpublished
D-AMS-014446	334	28211	143	32241	369	568	Staley et al. (2022)										MIS 10-9	1715	337000	1500	Staley et al. (2022)
D-AMS-010685	335	34500	253	39649	281	228	Staley et al. (2022)										MIS 11-10	1801	365000	1500	Staley et al. (2022)
D-AMS-010686	408	43390	534	45749	557	419	Staley et al. (2022)										MIS 12-11	1989	424000	1500	Staley et al. (2022)
																	MIS 13-12	2093	478000	1500	Staley et al. (2022)
																	MIS 14-13	2194	524000	1500	Staley et al. (2022)
																	MIS 15-14	2250	563000	1500	Staley et al. (2022)
																	MIS 16-15	2571	621000	1500	Staley et al. (2022)
																	MIS 17-16	2793	676000	1500	Staley et al. (2022)
																	MIS 18-17	2904	712000	1500	Staley et al. (2022)
																	MIS 19-18	3235	761000	1500	Staley et al. (2022)
																	MIS 20-19	3366	790000	1500	Staley et al. (2022)
																	MIS 21-20	3479	814000	1500	Staley et al. (2022)
																	MIS 22-21	3704	866000	1500	Staley et al. (2022)
																	MIS 23-22	3792	900000	1500	Staley et al. (2022)
																	MIS 24-23	4013	917000	1500	Staley et al. (2022)

## Sheet: age_model
Core STL14 bayesian age model: Radiocarbon, tephra, and MIS boundary estimates as inputs (Staley et al., 2023)
cmcblf	bayes_min_yr	bayes_max_yr	bayes_median_yr	bayes_mean_yr
0	0	3	0	0
1	0.25	69	6	14
2	0.5	138	12	28
3	0.75	207	19	42
4	1	214	36	55
5	2	238	50	68
6	2	278	61	82
7	6	287	75	94
8	8	305	89	107
9	9	334	101	120
10	16	345	116	133
11	19	364	131	147
12	21	388	145	160
13	30	395	158	173
14	33	406	173	186
15	36	424	186	199
16	49	432	202	213
17	54	445	219	227
18	58	466	232	240
19	70	474	245	253
20	77	483	260	265
21	81	500	273	278
22	93	505	287	290
23	101	512	302	302
24	106	528	313	314
25	122	535	327	327
26	133	544	342	341
27	140	559	356	354
28	159	568	369	367
29	167	580	384	380
30	175	596	397	392
31	194	603	409	405
32	203	612	424	417
33	211	627	438	430
34	242	637	450	443
35	255	646	464	457
36	263	657	479	471
37	297	665	490	484
38	316	673	502	497
39	327	684	516	510
40	363	690	525	523
41	383	697	536	536
42	393	714	549	549
43	419	716	553	558
44	446	719	558	567
45	457	726	565	576
46	512	813	615	632
47	527	963	667	689
48	533	1125	711	745
49	552	1143	746	773
50	558	1171	781	800
51	561	1227	813	827
52	567	1244	826	840
53	571	1265	838	852
54	575	1293	848	865
55	582	1308	859	876
56	586	1331	869	888
57	589	1355	879	900
58	597	1368	891	911
59	603	1386	901	923
60	607	1407	912	934
61	617	1421	926	947
62	622	1442	938	959
63	625	1468	948	971
64	635	1486	961	983
65	640	1511	972	995
66	644	1535	982	1007
67	653	1548	994	1019
68	661	1561	1006	1030
69	667	1580	1016	1042
70	677	1591	1028	1053
71	684	1608	1038	1064
72	688	1622	1050	1075
73	698	1639	1060	1086
74	705	1658	1070	1097
75	711	1685	1080	1108
76	719	1698	1094	1120
77	728	1713	1106	1133
78	733	1737	1118	1146
79	745	1753	1131	1157
80	752	1772	1143	1169
81	759	1794	1153	1180
82	765	1810	1164	1191
83	770	1829	1173	1201
84	774	1846	1183	1212
85	783	1860	1196	1223
86	789	1875	1209	1234
87	794	1894	1221	1245
88	807	1906	1230	1256
89	815	1921	1236	1267
90	822	1940	1245	1277
91	859	1959	1297	1320
92	885	1983	1338	1363
93	901	2026	1377	1406
94	946	2037	1424	1448
95	960	2062	1479	1490
96	971	2101	1532	1532
97	1024	2119	1578	1575
98	1049	2148	1634	1617
99	1067	2191	1680	1660
100	1146	2206	1727	1707
101	1180	2226	1779	1754
102	1200	2267	1835	1801
103	1271	2279	1871	1841
104	1315	2297	1911	1880
105	1340	2326	1954	1919
106	1453	2334	1987	1962
107	1516	2346	2023	2006
108	1548	2369	2069	2049
109	1783	2379	2104	2108
110	1902	2400	2154	2167
111	1935	2595	2204	2225
112	2018	3064	2370	2418
113	2039	3880	2464	2610
114	2051	4738	2551	2802
115	2121	4788	2734	2925
116	2144	4841	2896	3048
117	2160	4937	3028	3171
118	2335	4964	3216	3339
119	2401	4990	3427	3507
120	2440	5072	3641	3674
121	2599	5110	3774	3807
122	2650	5151	3932	3939
123	2693	5256	4077	4071
124	2907	5287	4217	4195
125	3067	5331	4379	4319
126	3152	5430	4523	4443
127	3520	5452	4659	4593
128	3705	5482	4815	4743
129	3808	5576	4995	4894
130	4267	5590	5068	5026
131	4630	5617	5162	5158
132	4817	5691	5295	5291
133	4898	5792	5363	5355
134	4933	5962	5418	5419
135	4951	6179	5463	5483
136	5012	6250	5535	5559
137	5048	6373	5608	5635
138	5075	6558	5664	5711
139	5150	6595	5752	5792
140	5189	6677	5839	5873
141	5209	6815	5920	5953
142	5289	6850	5996	6027
143	5335	6910	6084	6100
144	5365	7007	6167	6173
145	5435	7032	6233	6238
146	5471	7068	6309	6302
147	5496	7152	6381	6366
148	5607	7174	6471	6452
149	5652	7205	6586	6539
150	5684	7280	6693	6626
151	5841	7292	6781	6717
152	5924	7315	6885	6808
153	5967	7372	6991	6899
154	6368	7382	7041	6995
155	6694	7409	7101	7090
156	6863	7464	7191	7185
157	6908	7564	7255	7248
158	6933	7795	7298	7310
159	6950	8083	7331	7373
160	7005	8114	7384	7425
161	7031	8159	7433	7476
162	7050	8266	7477	7528
163	7098	8299	7531	7582
164	7119	8338	7591	7635
165	7133	8410	7645	7688
166	7180	8438	7704	7740
167	7211	8486	7770	7791
168	7229	8549	7825	7842
169	7279	8571	7880	7896
170	7309	8606	7944	7949
171	7327	8675	7999	8002
172	7407	8688	8060	8060
173	7449	8712	8136	8118
174	7472	8763	8205	8176
175	7562	8779	8260	8234
176	7604	8807	8328	8291
177	7635	8860	8393	8348
178	7760	8873	8444	8408
179	7842	8899	8505	8468
180	7887	8942	8576	8529
181	8077	8962	8616	8586
182	8207	8990	8662	8642
183	8253	9054	8716	8699
184	8302	9069	8732	8722
185	8347	9084	8754	8744
186	8377	9103	8776	8766
187	8420	9111	8791	8783
188	8455	9116	8808	8800
189	8479	9131	8825	8817
190	8514	9141	8840	8833
191	8539	9151	8857	8850
192	8555	9167	8872	8866
193	8589	9178	8887	8883
194	8616	9195	8903	8899
195	8637	9216	8920	8916
196	8693	9231	8935	8934
197	8734	9243	8951	8952
198	8757	9261	8969	8970
199	8810	9291	8999	8998
200	8830	9316	9027	9027
201	8840	9381	9048	9055
202	8862	9423	9078	9092
203	8871	9511	9104	9129
204	8879	9643	9128	9166
205	8904	9683	9171	9206
206	8915	9768	9210	9246
207	8926	9894	9242	9286
208	8954	9921	9282	9323
209	8964	9959	9323	9359
210	8971	10026	9356	9395
211	9000	10056	9394	9432
212	9018	10091	9433	9468
213	9028	10158	9468	9504
214	9061	10184	9510	9542
215	9078	10225	9552	9580
216	9090	10297	9590	9618
217	9121	10322	9631	9656
218	9141	10361	9671	9694
219	9153	10436	9709	9732
220	9198	10458	9748	9770
221	9218	10486	9791	9808
222	9233	10536	9829	9846
223	9275	10553	9867	9883
224	9294	10591	9910	9921
225	9310	10642	9948	9958
226	9355	10660	9985	9994
227	9384	10686	10027	10030
228	9402	10736	10065	10066
229	9441	10751	10099	10100
230	9467	10776	10136	10134
231	9480	10816	10172	10168
232	9534	10832	10212	10205
233	9568	10851	10253	10243
234	9591	10893	10292	10280
235	9646	10904	10330	10317
236	9684	10923	10368	10353
237	9707	10959	10408	10389
238	9765	10970	10446	10426
239	9805	10987	10483	10462
240	9836	11014	10524	10498
241	9898	11026	10559	10535
242	9933	11042	10601	10572
243	9959	11077	10644	10609
244	10031	11086	10681	10650
245	10082	11103	10725	10691
246	10111	11136	10769	10731
247	10191	11145	10800	10767
248	10239	11155	10834	10803
249	10276	11180	10872	10838
250	10384	11185	10898	10874
251	10445	11194	10929	10911
252	10474	11212	10964	10947
253	10642	11217	10988	10983
254	10767	11222	11019	11020
255	10832	11238	11072	11056
256	10868	11559	11150	11148
257	10879	12016	11190	11239
258	10886	12473	11220	11330
259	10922	12551	11307	11417
260	10941	12696	11382	11504
261	10953	12903	11452	11591
262	10997	12995	11542	11671
263	11008	13139	11624	11752
264	11020	13355	11699	11832
265	11083	13461	11809	11932
266	11110	13626	11921	12032
267	11130	13815	12008	12132
268	11156	13842	12036	12159
269	11178	13871	12063	12187
270	11200	13903	12090	12212
271	11373	14941	12581	12722
272	11420	16934	12894	13231
273	11452	19102	13154	13741
274	11643	19239	13611	14119
275	11712	19465	14084	14498
276	11748	19779	14509	14877
277	12396	20282	15395	15691
278	12555	21009	16371	16505
279	12666	22710	17186	17319
280	13242	22989	17696	17785
281	13504	23237	18211	18250
282	13659	23863	18711	18716
283	14242	24042	19106	19224
284	14531	24469	19660	19733
285	14698	25331	20291	20242
286	15267	25519	20757	20657
287	15621	25838	21149	21072
288	15934	26421	21510	21487
289	16488	26510	22295	22028
290	16857	26616	23041	22569
291	17176	26925	23661	23111
292	18704	27008	24182	23581
293	19481	27117	24724	24051
294	19918	27388	25193	24521
295	20892	27410	25570	25043
296	21437	27452	26086	25564
297	21829	27607	26725	26086
298	23625	27627	26888	26490
299	25369	27659	27072	26894
300	26527	27760	27344	27298
301	26828	27814	27439	27454
302	27050	28280	27579	27611
303	27162	28936	27663	27767
304	27251	29033	27792	27884
305	27287	29218	27899	28002
306	27313	29559	27996	28119
307	27389	29634	28124	28231
308	27427	29764	28238	28344
309	27449	30028	28334	28456
310	27537	30082	28489	28583
311	27588	30175	28640	28710
312	27620	30390	28773	28837
313	27734	30428	28914	28964
314	27785	30500	29077	29092
315	27818	30660	29214	29219
316	27955	30691	29335	29328
317	28007	30767	29459	29438
318	28047	30930	29581	29548
319	28233	30969	29702	29672
320	28332	31020	29851	29797
321	28388	31142	29984	29922
322	28546	31185	30090	30029
323	28619	31256	30207	30136
324	28674	31349	30327	30243
325	28981	31386	30421	30359
326	29131	31456	30531	30476
327	29215	31570	30660	30592
328	29652	31604	30733	30704
329	30002	31656	30822	30817
330	30176	31752	30934	30929
331	30828	31833	31186	31234
332	31003	32158	31531	31539
333	31050	32849	31817	31843
334	31760	33141	32305	32379
335	31897	34670	32751	32915
336	31949	36370	33111	33450
337	32045	36534	33299	33613
338	32084	36732	33487	33776
339	32113	37048	33633	33939
340	32237	37175	33823	34107
341	32288	37423	34010	34275
342	32328	37782	34170	34444
343	32458	37917	34384	34627
344	32511	38159	34569	34809
345	32552	38653	34748	34992
346	32703	38826	34948	35174
347	32782	39027	35142	35356
348	32837	39358	35317	35538
349	32976	39476	35509	35704
350	33049	39617	35701	35870
351	33097	39862	35864	36037
352	33295	39993	36058	36217
353	33397	40196	36236	36397
354	33473	40409	36446	36578
355	33670	40538	36605	36741
356	33767	40710	36771	36905
357	33842	40940	36932	37069
358	34030	41059	37126	37256
359	34170	41241	37332	37444
360	34240	41531	37532	37631
361	34441	41644	37738	37812
362	34587	41810	37941	37992
363	34663	42022	38138	38172
364	34849	42140	38298	38338
365	34962	42307	38470	38503
366	35043	42502	38627	38668
367	35224	42606	38816	38844
368	35344	42752	39001	39020
369	35422	42997	39188	39196
370	35690	43114	39382	39373
371	35817	43283	39555	39551
372	35904	43475	39747	39729
373	36119	43559	39934	39908
374	36276	43663	40112	40088
375	36402	43851	40305	40268
376	36680	43958	40502	40447
377	36805	44081	40693	40627
378	36878	44284	40891	40807
379	37144	44357	41070	40990
380	37340	44467	41273	41173
381	37441	44691	41458	41356
382	37756	44766	41627	41542
383	37925	44914	41833	41729
384	38034	45092	42052	41915
385	38332	45181	42212	42086
386	38488	45301	42379	42257
387	38630	45462	42562	42428
388	38959	45531	42724	42602
389	39154	45671	42913	42777
390	39291	45829	43100	42951
391	39617	45890	43253	43117
392	39797	45977	43421	43284
393	39952	46134	43613	43450
394	40266	46219	43760	43622
395	40506	46320	43939	43794
396	40660	46490	44121	43967
397	40991	46561	44266	44131
398	41271	46650	44432	44295
399	41441	46796	44606	44459
400	41844	46894	44750	44637
401	42136	46996	44923	44816
402	42319	47198	45102	44994
403	42823	47270	45229	45164
404	43134	47355	45371	45334
405	43291	47522	45539	45504
406	43939	47580	45644	45671
407	44488	47656	45769	45837
408	44781	47794	45913	46004
409	44922	48037	46096	46196
410	44975	48467	46249	46388
411	45016	49169	46388	46580
412	45157	49333	46609	46774
413	45222	49748	46787	46969
414	45261	50300	46935	47163
415	45409	50511	47127	47346
416	45484	50763	47321	47529
417	45535	51148	47484	47712
418	45681	51278	47689	47893
419	45759	51502	47890	48074
420	45815	51835	48040	48255
421	45979	51992	48273	48462
422	46069	52193	48489	48669
423	46131	52680	48687	48876
424	46305	52777	48914	49081
425	46404	52985	49130	49287
426	46477	53347	49358	49492
427	46661	53471	49557	49682
428	46761	53658	49748	49871
429	46815	53939	49947	50060
430	47021	54111	50163	50273
431	47142	54329	50409	50485
432	47217	54708	50629	50698
433	47405	54832	50816	50879
434	47530	54960	51013	51060
435	47602	55199	51194	51241
436	47801	55329	51402	51436
437	47934	55500	51612	51631
438	48021	55847	51809	51827
439	48275	55969	52028	52028
440	48425	56098	52243	52229
441	48535	56321	52446	52430
442	48825	56432	52651	52632
443	48973	56585	52866	52833
444	49070	56846	53079	53035
445	49342	56936	53264	53228
446	49546	57064	53470	53420
447	49682	57226	53656	53613
448	49946	57351	53841	53801
449	50137	57476	54055	53988
450	50285	57700	54244	54176
451	50609	57799	54452	54393
452	50765	57960	54678	54609
453	50921	58160	54908	54826
454	51113	58282	55076	54974
455	51222	58444	55208	55122
456	51285	58711	55355	55271
457	51394	58837	55467	55385
458	51486	59004	55588	55499
459	51591	59198	55703	55614
460	51705	59285	55811	55730
461	51821	59444	55918	55846
462	51910	59663	56036	55962
463	52007	59783	56151	56084
464	52095	59948	56273	56207
465	52207	60166	56384	56330
466	52363	60282	56518	56458
467	52471	60416	56658	56586
468	52553	60611	56771	56714
469	52712	60725	56883	56842
470	52807	60890	57008	56970
471	52918	61073	57138	57099
472	53040	61210	57272	57228
473	53117	61388	57392	57357
474	53201	61658	57527	57487
475	53353	61733	57640	57610
476	53471	61887	57749	57733
477	53551	62054	57879	57856
478	53696	62157	58017	57991
479	53837	62339	58149	58125
480	53926	62592	58286	58260
481	54092	62706	58414	58397
482	54192	62831	58541	58535
483	54308	63029	58679	58673
484	54432	63132	58792	58793
485	54530	63309	58922	58914
486	54604	63473	59033	59034
487	54732	63585	59170	59158
488	54836	63736	59289	59282
489	54918	63919	59415	59405
490	55067	64003	59530	59529
491	55159	64183	59653	59653
492	55257	64393	59773	59777
493	55356	64520	59896	59910
494	55503	64634	60044	60043
495	55583	64876	60172	60176
496	55723	64985	60286	60296
497	55824	65088	60408	60416
498	55950	65244	60539	60537
499	56099	65320	60656	60662
500	56222	65464	60780	60787
501	56287	65649	60899	60912
502	56424	65760	61020	61034
503	56530	65895	61153	61157
504	56653	66051	61260	61279
505	56793	66175	61394	61408
506	56913	66297	61528	61536
507	57009	66477	61663	61664
508	57156	66555	61780	61791
509	57279	66668	61897	61917
510	57391	66791	62032	62044
511	57577	66866	62147	62173
512	57731	67003	62282	62302
513	57831	67130	62408	62431
514	57990	67223	62536	62558
515	58126	67413	62666	62686
516	58236	67549	62783	62814
517	58387	67660	62907	62939
518	58513	67777	63048	63063
519	58597	67888	63181	63188
520	58730	68009	63308	63309
521	58821	68130	63416	63430
522	58887	68331	63519	63551
523	59016	68449	63643	63675
524	59126	68589	63770	63798
525	59213	68714	63897	63921
526	59393	68801	64026	64047
527	59511	68934	64163	64174
528	59595	69096	64288	64301
529	59712	69179	64398	64421
530	59837	69298	64525	64542
531	59900	69442	64640	64662
532	60038	69536	64775	64787
533	60183	69661	64890	64913
534	60274	69832	65012	65038
535	60391	69984	65147	65162
536	60529	70089	65272	65286
537	60645	70274	65383	65409
538	60784	70382	65519	65539
539	60911	70507	65661	65668
540	61022	70725	65792	65798
541	61193	70798	65907	65924
542	61293	70875	66038	66050
543	61440	71007	66153	66177
544	61586	71073	66277	66299
545	61711	71154	66410	66422
546	61816	71309	66544	66544
547	62038	71406	66666	66677
548	62161	71556	66796	66810
549	62241	71722	66939	66942
550	62388	71795	67065	67070
551	62533	71899	67189	67198
552	62666	72063	67296	67325
553	62881	72146	67432	67450
554	63045	72292	67575	67574
555	63138	72404	67689	67698
556	63247	72483	67822	67828
557	63377	72566	67958	67958
558	63502	72747	68099	68088
559	63705	72847	68220	68215
560	63823	72961	68355	68341
561	63945	73109	68473	68468
562	64101	73215	68593	68595
563	64224	73352	68727	68721
564	64333	73508	68860	68848
565	64495	73606	68975	68980
566	64657	73713	69092	69113
567	64776	73854	69223	69245
568	64933	73937	69347	69371
569	65070	74053	69453	69497
570	65174	74190	69570	69624
571	65355	74291	69696	69750
572	65521	74388	69829	69877
573	65638	74495	69972	70004
574	65837	74609	70090	70138
575	65954	74756	70233	70273
576	66097	74924	70368	70407
577	66295	75039	70492	70536
578	66471	75152	70615	70664
579	66545	75277	70750	70792
580	66754	75389	70880	70916
581	66900	75504	71001	71041
582	67021	75664	71118	71165
583	67221	75772	71239	71288
584	67352	75837	71354	71412
585	67442	75985	71483	71535
586	67678	76100	71606	71664
587	67797	76200	71718	71792
588	67888	76328	71850	71921
589	68080	76415	71951	72037
590	68235	76523	72075	72154
591	68335	76659	72194	72270
592	68526	76721	72306	72396
593	68702	76870	72420	72521
594	68841	76993	72545	72647
595	69046	77115	72657	72774
596	69186	77220	72775	72902
597	69339	77347	72908	73029
598	69497	77417	73020	73148
599	69681	77474	73136	73267
600	69809	77608	73258	73386
601	70094	77705	73364	73510
602	70313	77800	73486	73633
603	70419	77916	73618	73756
604	70503	77989	73701	73838
605	70592	78050	73772	73920
606	70668	78131	73847	74002
607	70827	78341	74032	74185
608	70949	78570	74229	74369
609	71050	78923	74414	74553
610	71228	79057	74596	74729
611	71362	79241	74772	74906
612	71420	79489	74933	75082
613	71617	79667	75111	75258
614	71743	79863	75295	75434
615	71849	80135	75475	75610
616	72051	80258	75675	75797
617	72192	80463	75869	75985
618	72254	80755	76044	76173
619	72423	80857	76237	76353
620	72541	81058	76433	76534
621	72628	81319	76613	76714
622	72848	81473	76804	76900
623	72959	81723	77004	77087
624	73075	81996	77184	77273
625	73277	82062	77374	77447
626	73433	82204	77558	77622
627	73552	82389	77752	77797
628	73741	82535	77931	77976
629	73880	82729	78126	78156
630	73985	82973	78301	78336
631	74195	83087	78492	78525
632	74338	83245	78677	78714
633	74435	83547	78877	78903
634	74660	83695	79074	79098
635	74811	83859	79274	79294
636	74932	84084	79474	79490
637	75196	84176	79660	79674
638	75371	84285	79858	79857
639	75486	84537	80065	80041
640	75771	84704	80240	80230
641	75951	84897	80430	80419
642	76081	85135	80632	80608
643	76323	85236	80823	80791
644	76459	85363	80993	80974
645	76582	85573	81189	81157
646	76915	85693	81384	81365
647	77051	85868	81606	81573
648	77193	86048	81817	81781
649	77495	86127	82014	81973
650	77681	86259	82216	82165
651	77828	86462	82411	82357
652	78085	86587	82598	82541
653	78273	86750	82786	82724
654	78443	86963	82975	82908
655	78763	87072	83145	83093
656	78996	87251	83328	83278
657	79135	87413	83528	83463
658	79479	87506	83701	83657
659	79742	87650	83904	83851
660	79900	87809	84119	84046
661	80380	87903	84296	84243
662	80703	88060	84467	84439
663	80909	88299	84645	84636
664	81313	88396	84798	84823
665	81535	88518	84982	85009
666	81694	88721	85167	85196
667	82095	88812	85330	85375
668	82376	88908	85512	85554
669	82490	89080	85696	85733
670	82939	89219	85923	85968
671	83152	89478	86160	86202
672	83270	89863	86382	86437
673	83566	90052	86636	86692
674	83734	90343	86896	86948
675	83849	90889	87140	87203
676	84183	91003	87395	87456
677	84368	91290	87665	87709
678	84477	91669	87913	87961
679	84789	91804	88168	88198
680	84997	92020	88409	88435
681	85122	92355	88643	88672
682	85430	92470	88852	88882
683	85580	92629	89068	89092
684	85709	92931	89295	89303
685	86077	93034	89550	89549
686	86252	93198	89834	89796
687	86353	93505	90100	90043
688	86831	93613	90340	90301
689	87117	93827	90610	90560
690	87284	94166	90882	90819
691	87734	94267	91095	91051
692	88042	94397	91324	91283
693	88183	94644	91549	91515
694	88534	94847	91802	91769
695	88715	95196	92040	92023
696	88882	95815	92239	92278
697	89120	96056	92464	92504
698	89278	96414	92686	92729
699	89386	97003	92890	92955
700	89594	97216	93097	93180
701	89748	97501	93311	93406
702	89831	98013	93519	93631
703	90057	98126	93751	93858
704	90204	98343	93975	94086
705	90360	98739	94183	94313
706	90613	98930	94430	94542
707	90726	99197	94680	94770
708	90831	99648	94905	94999
709	91097	99782	95139	95231
710	91231	100031	95371	95463
711	91372	100378	95608	95695
712	91581	100547	95840	95913
713	91701	100742	96068	96131
714	91830	101107	96286	96349
715	92060	101267	96515	96582
716	92246	101526	96746	96814
717	92391	101878	96999	97047
718	92656	102057	97235	97287
719	92816	102272	97491	97528
720	92964	102692	97739	97768
721	93200	102836	97955	97985
722	93357	103010	98185	98202
723	93504	103293	98423	98419
724	93789	103413	98681	98672
725	94018	103599	98954	98925
726	94194	103921	99215	99178
727	94546	104056	99450	99411
728	94777	104226	99693	99645
729	94956	104486	99916	99879
730	95227	104611	100119	100091
731	95482	104776	100343	100303
732	95627	105079	100570	100516
733	96025	105188	100800	100753
734	96194	105373	101049	100990
735	96297	105629	101296	101227
736	96734	105735	101525	101449
737	96977	105865	101767	101672
738	97148	106100	102027	101894
739	97477	106177	102212	102101
740	97672	106318	102421	102308
741	97840	106560	102637	102515
742	98291	106663	102857	102756
743	98614	106781	103093	102998
744	98825	107007	103339	103239
745	99180	107072	103570	103473
746	99503	107237	103817	103707
747	99697	107424	104059	103941
748	100092	107549	104268	104168
749	100417	107726	104512	104395
750	100615	107920	104746	104621
751	101149	108028	104932	104841
752	101548	108135	105136	105061
753	101731	108347	105354	105281
754	101910	108499	105533	105457
755	102025	108818	105680	105633
756	102130	109249	105832	105808
757	102278	109398	106007	105982
758	102400	109619	106174	106156
759	102524	109946	106328	106330
760	102818	110091	106507	106514
761	102936	110311	106711	106699
762	103054	110665	106864	106883
763	103216	110806	107056	107058
764	103311	110980	107241	107232
765	103420	111282	107410	107407
766	103643	111424	107593	107585
767	103802	111580	107782	107763
768	103909	111866	107957	107941
769	104143	112015	108151	108118
770	104281	112169	108322	108295
771	104381	112507	108491	108472
772	104617	112616	108682	108650
773	104746	112771	108858	108828
774	104855	113037	109026	109005
775	105118	113157	109223	109182
776	105227	113298	109415	109359
777	105327	113499	109581	109535
778	105579	113651	109777	109722
779	105741	113800	109960	109908
780	105896	114052	110151	110095
781	106136	114167	110313	110261
782	106271	114322	110487	110427
783	106423	114525	110639	110593
784	106647	114635	110809	110769
785	106851	114804	111003	110945
786	106966	115077	111175	111121
787	107193	115167	111359	111290
788	107364	115277	111546	111458
789	107455	115470	111714	111627
790	107683	115546	111875	111796
791	107832	115683	112057	111965
792	107947	115896	112232	112133
793	108193	116001	112401	112317
794	108398	116114	112604	112501
795	108507	116302	112792	112685
796	108830	116417	112962	112863
797	109052	116556	113148	113041
798	109188	116742	113333	113219
799	109491	116841	113494	113394
800	109721	116980	113652	113569
801	109833	117139	113839	113744
802	110122	117228	113994	113912
803	110286	117332	114163	114081
804	110398	117518	114340	114249
805	110625	117625	114498	114404
806	110778	117769	114668	114560
807	110895	117986	114812	114715
808	110972	118132	114939	114842
809	111080	118294	115061	114968
810	111154	118543	115173	115095
811	111293	118670	115290	115216
812	111374	118852	115396	115337
813	111452	119028	115511	115459
814	111589	119170	115631	115582
815	111692	119353	115763	115705
816	111764	119552	115876	115828
817	111891	119654	115989	115952
818	111989	119796	116116	116076
819	112070	119987	116237	116201
820	112227	120134	116363	116325
821	112312	120288	116482	116449
822	112438	120450	116594	116573
823	112604	120587	116716	116698
824	112721	120733	116843	116823
825	112846	120884	116960	116948
826	112953	121009	117090	117066
827	113066	121182	117197	117184
828	113137	121372	117313	117302
829	113265	121491	117450	117432
830	113384	121677	117566	117562
831	113455	121842	117689	117692
832	113649	121998	117821	117819
833	113769	122127	117942	117945
834	113872	122284	118064	118071
835	113973	122430	118192	118198
836	114099	122568	118325	118325
837	114203	122739	118439	118451
838	114334	122842	118558	118580
839	114482	123044	118697	118708
840	114586	123279	118828	118836
841	114710	123387	118950	118968
842	114829	123533	119081	119099
843	114902	123685	119192	119230
844	115047	123798	119310	119353
845	115154	123942	119427	119476
846	115244	124122	119543	119599
847	115404	124270	119682	119720
848	115492	124363	119802	119840
849	115572	124555	119901	119960
850	115714	124666	120032	120090
851	115820	124819	120163	120219
852	115922	124995	120296	120349
853	116058	125093	120420	120475
854	116165	125272	120548	120602
855	116258	125404	120676	120728
856	116372	125542	120805	120853
857	116455	125708	120940	120979
858	116541	125845	121060	121104
859	116659	125972	121184	121225
860	116763	126096	121306	121347
861	116847	126272	121425	121468
862	116986	126456	121539	121598
863	117108	126595	121657	121728
864	117224	126708	121785	121858
865	117319	126858	121903	121978
866	117428	126971	122034	122097
867	117529	127107	122164	122217
868	117712	127209	122295	122340
869	117823	127333	122424	122464
870	117922	127467	122548	122588
871	118077	127581	122668	122713
872	118221	127688	122793	122839
873	118285	127854	122897	122964
874	118459	127959	123036	123093
875	118568	128072	123173	123222
876	118672	128242	123284	123351
877	118867	128355	123416	123476
878	118974	128498	123536	123601
879	119025	128647	123659	123726
880	119168	128757	123794	123852
881	119327	128857	123908	123978
882	119421	129038	124029	124105
883	119566	129153	124148	124226
884	119669	129265	124274	124348
885	119762	129393	124402	124470
886	119920	129518	124537	124594
887	120029	129682	124666	124718
888	120160	129850	124804	124842
889	120305	129985	124917	124969
890	120436	130111	125031	125096
891	120498	130277	125166	125223
892	120673	130399	125284	125345
893	120783	130533	125404	125466
894	120874	130674	125537	125587
895	121036	130767	125640	125705
896	121145	130849	125752	125823
897	121232	131016	125869	125940
898	121427	131140	125992	126070
899	121578	131269	126121	126200
900	121663	131413	126248	126330
901	121840	131492	126371	126451
902	121943	131632	126483	126573
903	122069	131852	126613	126695
904	122245	131944	126737	126818
905	122365	132037	126857	126941
906	122464	132164	126993	127064
907	122569	132260	127101	127179
908	122701	132391	127207	127295
909	122782	132518	127323	127410
910	123011	132607	127458	127544
911	123126	132735	127595	127679
912	123225	132865	127727	127813
913	123415	133028	127831	127936
914	123609	133145	127944	128058
915	123690	133263	128081	128180
916	123857	133408	128201	128306
917	123985	133501	128327	128431
918	124086	133692	128457	128556
919	124265	133836	128568	128681
920	124436	133964	128702	128807
921	124505	134145	128824	128932
922	124674	134205	128941	129056
923	124827	134372	129063	129180
924	124933	134505	129198	129304
925	125105	134608	129316	129434
926	125261	134734	129442	129563
927	125395	134904	129561	129692
928	125563	134970	129681	129823
929	125677	135115	129801	129953
930	125760	135295	129933	130083
931	125955	135401	130048	130207
932	126102	135497	130175	130330
933	126207	135648	130306	130454
934	126379	135781	130426	130572
935	126521	135901	130534	130690
936	126634	136051	130647	130808
937	126827	136152	130771	130933
938	126929	136251	130897	131058
939	127026	136374	131024	131182
940	127205	136476	131139	131299
941	127334	136584	131250	131416
942	127415	136683	131361	131532
943	127567	136808	131470	131658
944	127750	136956	131593	131783
945	127880	137173	131730	131909
946	128044	137263	131836	132027
947	128187	137382	131945	132146
948	128315	137495	132065	132264
949	128532	137561	132181	132393
950	128673	137674	132308	132521
951	128768	137848	132437	132650
952	128943	137978	132560	132771
953	129076	138099	132672	132893
954	129155	138225	132796	133015
955	129383	138320	132900	133136
956	129505	138415	133016	133256
957	129628	138600	133145	133377
958	129840	138699	133264	133509
959	130007	138895	133373	133640
960	130167	139045	133497	133771
961	130236	139140	133575	133851
962	130317	139188	133657	133932
963	130401	139273	133747	134012
964	130643	139554	134041	134305
965	130767	139975	134304	134597
966	130869	140806	134538	134889
967	131061	141132	134833	135176
968	131198	141640	135099	135463
969	131305	142367	135353	135750
970	131511	142676	135679	136053
971	131660	143153	135999	136357
972	131770	143773	136247	136660
973	132029	144103	136571	136981
974	132196	144598	136885	137302
975	132285	145277	137165	137623
976	132584	145585	137543	137970
977	132758	146000	137912	138316
978	132870	146650	138211	138663
979	133157	146923	138523	138979
980	133326	147379	138890	139295
981	133451	147958	139172	139611
982	133666	148340	139501	139930
983	133848	148801	139833	140249
984	134041	149515	140123	140568
985	134283	149784	140381	140842
986	134436	150161	140658	141117
987	134557	150505	140925	141392
988	134851	150850	141245	141713
989	135043	151287	141549	142035
990	135195	151876	141874	142356
991	135452	152122	142190	142649
992	135659	152431	142519	142943
993	135843	152751	142843	143236
994	136105	153046	143141	143535
995	136302	153398	143429	143835
996	136450	153819	143725	144135
997	136714	154013	143999	144403
998	136906	154292	144305	144671
999	137096	154626	144573	144939
1000	137414	154955	144880	145259
1001	137624	155322	145204	145580
1002	137827	155798	145530	145900
1003	138139	155967	145835	146193
1004	138405	156312	146155	146486
1005	138610	156783	146460	146778
1006	138932	157018	146768	147091
1007	139166	157390	147083	147404
1008	139371	157877	147411	147716
1009	139710	158176	147678	148017
1010	139961	158409	147988	148319
1011	140102	158834	148285	148620
1012	140360	159047	148595	148923
1013	140581	159428	148910	149227
1014	140716	159855	149213	149530
1015	140956	160037	149526	149809
1016	141216	160328	149838	150089
1017	141451	160764	150094	150368
1018	141658	161095	150404	150686
1019	142010	161388	150747	151004
1020	142186	161793	151108	151322
1021	142427	162017	151390	151597
1022	142611	162265	151670	151872
1023	142826	162610	151965	152147
1024	143112	162941	152266	152446
1025	143343	163213	152611	152746
1026	143516	163665	152935	153045
1027	143802	163865	153214	153334
1028	144058	164134	153516	153623
1029	144199	164468	153814	153912
1030	144604	164704	154154	154237
1031	144907	165050	154509	154562
1032	145096	165553	154805	154887
1033	145518	165774	155166	155222
1034	145900	166029	155520	155557
1035	146174	166319	155849	155892
1036	146457	166552	156179	156188
1037	146682	166871	156507	156484
1038	146877	167215	156812	156780
1039	147185	167419	157103	157079
1040	147472	167711	157385	157378
1041	147692	168075	157678	157677
1042	148106	168341	157967	157984
1043	148340	168640	158293	158291
1044	148470	169115	158596	158598
1045	148897	169436	158909	158927
1046	149232	169748	159247	159257
1047	149406	170231	159582	159587
1048	149785	170432	159899	159894
1049	150072	170730	160219	160201
1050	150201	171077	160558	160509
1051	150542	171346	160852	160796
1052	150760	171630	161133	161083
1053	150927	171935	161399	161370
1054	151349	172194	161718	161678
1055	151597	172387	162036	161985
1056	151863	172804	162360	162293
1057	152190	172923	162673	162584
1058	152381	173159	162973	162875
1059	152579	173525	163235	163166
1060	152946	173714	163570	163490
1061	153209	174017	163883	163814
1062	153486	174430	164220	164138
1063	153783	174632	164516	164445
1064	154155	174873	164802	164752
1065	154535	175234	165086	165060
1066	154879	175422	165435	165373
1067	155147	175655	165776	165686
1068	155449	175943	166088	165999
1069	155843	176228	166392	166287
1070	156194	176564	166695	166575
1071	156414	176867	166967	166863
1072	156839	177068	167309	167199
1073	157138	177349	167671	167536
1074	157293	177741	168045	167873
1075	157704	177939	168296	168156
1076	157980	178134	168577	168439
1077	158199	178451	168851	168722
1078	158512	178663	169138	169006
1079	158793	178867	169419	169289
1080	159014	179167	169733	169572
1081	159314	179402	170037	169865
1082	159560	179713	170348	170157
1083	159795	180062	170656	170450
1084	160192	180290	171008	170769
1085	160470	180561	171326	171089
1086	160627	180830	171644	171409
1087	161062	181041	171963	171716
1088	161396	181288	172279	172022
1089	161671	181626	172586	172329
1090	162072	181842	172854	172633
1091	162517	182009	173193	172938
1092	162722	182383	173484	173243
1093	163219	182526	173806	173581
1094	163702	182740	174124	173919
1095	163945	183068	174459	174257
1096	164377	183253	174725	174550
1097	164625	183507	175027	174843
1098	164850	183837	175332	175136
1099	165351	184001	175624	175443
1100	165712	184231	175924	175751
1101	166010	184566	176279	176059
1102	166521	184711	176606	176392
1103	166859	184910	176953	176725
1104	167141	185272	177331	177059
1105	167493	185470	177636	177348
1106	167824	185716	177899	177637
1107	168130	185970	178220	177925
1108	168642	186135	178501	178235
1109	169165	186325	178851	178545
1110	169486	186492	179149	178855
1111	170288	186718	179490	179203
1112	170719	186939	179782	179552
1113	171012	187210	180169	179900
1114	171534	187362	180481	180197
1115	171782	187685	180753	180494
1116	172079	188035	181076	180791
1117	172687	188173	181383	181118
1118	173042	188347	181701	181445
1119	173347	188656	182008	181772
1120	173975	188816	182340	182091
1121	174424	189036	182658	182411
1122	174677	189342	182980	182731
1123	175141	189423	183238	183020
1124	175602	189598	183538	183309
1125	175892	189831	183855	183597
1126	176316	189943	184150	183890
1127	176760	190126	184470	184183
1128	177031	190383	184742	184475
1129	177606	190499	185011	184770
1130	178008	190686	185319	185065
1131	178300	190909	185641	185359
1132	178776	191049	185916	185666
1133	179109	191261	186243	185973
1134	179342	191604	186560	186280
1135	180079	191766	186839	186607
1136	180601	191914	187170	186934
1137	180956	192149	187547	187261
1138	181605	192275	187795	187561
1139	182026	192456	188097	187862
1140	182331	192753	188410	188162
1141	183046	192859	188646	188458
1142	183491	193026	188916	188754
1143	183816	193380	189213	189050
1144	184833	193510	189434	189363
1145	185571	193669	189691	189675
1146	186003	193944	189987	189987
1147	186240	194226	190265	190265
1148	186379	194804	190507	190543
1149	186499	195552	190731	190821
1150	186749	195998	191021	191127
1151	186962	196541	191280	191432
1152	187136	197341	191506	191737
1153	187373	197746	191812	192034
1154	187546	198406	192066	192331
1155	187660	199183	192306	192628
1156	187921	199466	192618	192920
1157	188087	199940	192901	193211
1158	188205	200412	193169	193503
1159	188443	200792	193471	193801
1160	188626	201245	193754	194098
1161	188781	201898	194017	194395
1162	189003	202179	194316	194673
1163	189161	202514	194605	194950
1164	189317	202995	194874	195228
1165	189597	203367	195171	195512
1166	189788	203719	195479	195796
1167	189911	204112	195775	196080
1168	190159	204378	196074	196381
1169	190423	204741	196368	196682
1170	190591	205286	196650	196983
1171	190829	205528	196942	197274
1172	191025	205897	197260	197565
1173	191189	206318	197579	197856
1174	191467	206581	197863	198154
1175	191621	206908	198175	198453
1176	191781	207321	198443	198752
1177	192057	207690	198773	199066
1178	192284	208182	199081	199379
1179	192428	208704	199386	199693
1180	192702	208909	199684	199983
1181	192886	209273	199975	200274
1182	193040	209672	200252	200564
1183	193290	210053	200527	200849
1184	193484	210444	200808	201134
1185	193654	210902	201117	201419
1186	193893	211178	201390	201694
1187	194124	211533	201699	201969
1188	194318	212006	201984	202245
1189	194577	212207	202258	202527
1190	194807	212581	202545	202810
1191	194968	212966	202829	203092
1192	195246	213125	203138	203406
1193	195494	213439	203452	203719
1194	195644	213922	203754	204033
1195	195942	214089	204086	204340
1196	196174	214365	204381	204648
1197	196327	214814	204701	204955
1198	196685	215102	204964	205255
1199	196962	215423	205253	205555
1200	197141	215856	205550	205854
1201	197415	216131	205836	206136
1202	197660	216420	206156	206417
1203	197848	216773	206406	206699
1204	198176	217039	206775	206988
1205	198308	217266	207069	207278
1206	198459	217712	207368	207568
1207	198806	217925	207639	207863
1208	199042	218159	207946	208158
1209	199175	218503	208249	208453
1210	199473	218713	208541	208729
1211	199734	219030	208838	209006
1212	199890	219283	209139	209282
1213	200210	219506	209433	209567
1214	200489	219763	209739	209852
1215	200674	220165	210020	210137
1216	201107	220417	210332	210457
1217	201394	220690	210658	210778
1218	201565	221184	210976	211098
1219	201991	221319	211259	211400
1220	202255	221623	211564	211701
1221	202449	221915	211873	212003
1222	202746	222107	212163	212280
1223	202944	222352	212443	212557
1224	203175	222727	212701	212834
1225	203514	222999	213001	213114
1226	203782	223353	213284	213395
1227	204012	223745	213583	213676
1228	204288	223956	213833	213943
1229	204396	224264	214115	214209
1230	204577	224549	214377	214476
1231	205008	224740	214703	214797
1232	205265	224931	215044	215119
1233	205425	225362	215417	215440
1234	205841	225617	215763	215793
1235	206174	226008	216115	216146
1236	206450	226395	216485	216499
1237	206849	226590	216778	216805
1238	207093	226953	217115	217111
1239	207329	227313	217425	217418
1240	207609	227536	217712	217709
1241	207870	227782	217997	218000
1242	208067	228139	218288	218292
1243	208460	228393	218611	218578
1244	208787	228679	218920	218865
1245	209069	228965	219172	219151
1246	209442	229143	219519	219454
1247	209648	229411	219845	219758
1248	209877	229760	220178	220061
1249	210318	229922	220497	220389
1250	210595	230220	220829	220718
1251	210812	230627	221150	221047
1252	211216	230869	221465	221341
1253	211500	231113	221753	221635
1254	211688	231427	222025	221930
1255	212077	231620	222334	222236
1256	212401	231871	222655	222542
1257	212650	232175	222978	222849
1258	213105	232336	223279	223136
1259	213368	232543	223589	223423
1260	213623	232770	223880	223710
1261	213832	232956	224192	223989
1262	214155	233275	224470	224267
1263	214313	233577	224750	224546
1264	214781	233781	225016	224858
1265	215072	233968	225366	225170
1266	215361	234252	225670	225482
1267	215698	234440	225960	225770
1268	215957	234686	226249	226058
1269	216260	235006	226532	226347
1270	216785	235209	226832	226647
1271	217123	235451	227129	226947
1272	217412	235771	227446	227246
1273	217798	235925	227701	227513
1274	218076	236143	227966	227779
1275	218312	236452	228277	228045
1276	218668	236568	228581	228335
1277	218975	236745	228879	228625
1278	219111	237058	229177	228915
1279	219488	237207	229447	229191
1280	219826	237428	229719	229467
1281	220073	237739	230000	229743
1282	220537	237919	230336	230048
1283	220831	238114	230653	230353
1284	221127	238376	230963	230658
1285	221556	238502	231252	230937
1286	221824	238732	231545	231215
1287	221987	239047	231847	231493
1288	222552	239211	232124	231792
1289	222889	239419	232437	232092
1290	223141	239703	232756	232391
1291	223559	239829	232997	232676
1292	223801	240034	233310	232960
1293	224073	240303	233590	233245
1294	224513	240467	233877	233542
1295	224890	240668	234191	233839
1296	225198	240954	234503	234136
1297	225657	241067	234766	234410
1298	226041	241214	235061	234685
1299	226360	241482	235331	234960
1300	226939	241609	235614	235260
1301	227328	241753	235929	235560
1302	227628	242089	236214	235860
1303	228080	242217	236503	236146
1304	228448	242381	236786	236432
1305	228665	242588	237077	236719
1306	229108	242707	237370	237004
1307	229379	242852	237657	237289
1308	229714	243136	237940	237574
1309	230254	243302	238240	237884
1310	230692	243489	238571	238195
1311	230941	243755	238902	238505
1312	231439	243879	239150	238796
1313	231899	244054	239441	239087
1314	232307	244325	239747	239378
1315	233259	244428	239994	239690
1316	233850	244616	240278	240002
1317	234229	244902	240585	240313
1318	235087	245014	240820	240617
1319	235641	245150	241098	240921
1320	235919	245402	241413	241224
1321	236612	245504	241631	241500
1322	237083	245644	241888	241776
1323	237422	245884	242157	242052
1324	238048	246016	242417	242335
1325	238412	246318	242679	242618
1326	238633	246814	242939	242900
1327	238861	247033	243174	243122
1328	239030	247452	243383	243344
1329	239157	248056	243568	243566
1330	239349	248257	243796	243794
1331	239432	248581	243999	244022
1332	239568	249174	244193	244251
1333	239828	249409	244444	244487
1334	239926	249852	244672	244724
1335	240083	250328	244873	244961
1336	240321	250562	245093	245179
1337	240460	250837	245300	245397
1338	240580	251258	245482	245614
1339	240781	251453	245714	245837
1340	240978	251748	245926	246059
1341	241016	252161	246145	246281
1342	241319	252406	246369	246512
1343	241494	252779	246596	246742
1344	241595	253181	246793	246972
1345	241799	253423	247028	247202
1346	241935	253738	247249	247432
1347	242055	254121	247487	247662
1348	242282	254356	247739	247913
1349	242431	254671	248002	248164
1350	242584	255043	248235	248415
1351	242763	255244	248495	248646
1352	242889	255586	248725	248876
1353	243029	255967	248962	249107
1354	243268	256273	249169	249317
1355	243409	256496	249384	249528
1356	243505	256843	249583	249738
1357	243729	256998	249805	249966
1358	243843	257284	250039	250194
1359	243916	257622	250279	250421
1360	244235	257849	250515	250651
1361	244390	258066	250743	250881
1362	244520	258489	250998	251111
1363	244758	258712	251221	251342
1364	244933	258980	251443	251573
1365	245052	259247	251655	251805
1366	245333	259439	251886	252030
1367	245532	259671	252129	252255
1368	245696	259970	252355	252480
1369	245914	260063	252574	252696
1370	246108	260301	252791	252912
1371	246222	260582	253018	253129
1372	246412	260836	253268	253349
1373	246612	261022	253486	253570
1374	246734	261414	253698	253791
1375	247024	261548	253940	254026
1376	247272	261784	254185	254261
1377	247401	262025	254448	254496
1378	247716	262238	254697	254736
1379	247865	262483	254946	254977
1380	248023	262830	255172	255218
1381	248340	263011	255377	255447
1382	248451	263240	255626	255676
1383	248618	263530	255860	255905
1384	248879	263722	256107	256126
1385	249045	263973	256334	256347
1386	249227	264238	256538	256568
1387	249423	264425	256826	256806
1388	249651	264655	257077	257045
1389	249759	264958	257281	257283
1390	249982	265186	257504	257508
1391	250127	265387	257744	257734
1392	250308	265648	257946	257959
1393	250526	265862	258168	258177
1394	250805	266047	258404	258395
1395	251029	266266	258611	258614
1396	251253	266469	258857	258861
1397	251486	266739	259110	259108
1398	251645	267088	259357	259355
1399	251885	267280	259611	259593
1400	252126	267548	259850	259830
1401	252341	267820	260082	260067
1402	252578	267967	260314	260307
1403	252833	268130	260557	260546
1404	252980	268341	260804	260786
1405	253241	268509	261058	261019
1406	253450	268688	261305	261251
1407	253606	268917	261557	261484
1408	253869	269114	261790	261717
1409	254055	269340	262013	261949
1410	254238	269601	262265	262182
1411	254457	269738	262478	262391
1412	254604	269925	262700	262599
1413	254745	270204	262890	262808
1414	255108	270354	263132	263051
1415	255356	270559	263382	263295
1416	255566	270875	263663	263538
1417	255784	271033	263860	263765
1418	256010	271223	264089	263993
1419	256206	271502	264353	264220
1420	256548	271649	264589	264447
1421	256875	271824	264807	264675
1422	257044	271980	265036	264903
1423	257286	272126	265282	265126
1424	257508	272353	265498	265349
1425	257668	272586	265739	265572
1426	258025	272695	265963	265810
1427	258301	272910	266194	266049
1428	258540	273104	266436	266287
1429	258873	273240	266661	266515
1430	259062	273378	266899	266744
1431	259267	273660	267138	266972
1432	259609	273797	267360	267197
1433	259812	273953	267582	267422
1434	260036	274180	267834	267647
1435	260424	274346	268049	267874
1436	260731	274541	268280	268100
1437	260934	274709	268502	268326
1438	261311	274879	268729	268567
1439	261591	275053	269002	268808
1440	261710	275391	269232	269050
1441	262036	275518	269447	269284
1442	262393	275695	269693	269518
1443	262535	275939	269934	269753
1444	262826	276044	270140	269963
1445	263014	276155	270350	270173
1446	263254	276328	270579	270382
1447	263664	276512	270823	270638
1448	264004	276692	271087	270893
1449	264261	276892	271337	271148
1450	264700	277013	271550	271379
1451	264991	277188	271773	271610
1452	265162	277414	272008	271841
1453	265569	277530	272227	272076
1454	265886	277704	272491	272312
1455	266068	277899	272721	272547
1456	266485	278037	272945	272777
1457	266815	278225	273151	273006
1458	267094	278483	273412	273236
1459	267428	278577	273623	273457
1460	267650	278759	273858	273678
1461	267886	279004	274066	273900
1462	268230	279159	274290	274130
1463	268495	279299	274547	274361
1464	268699	279515	274774	274592
1465	269182	279624	275010	274827
1466	269522	279785	275245	275063
1467	269838	280001	275494	275299
1468	270241	280167	275685	275522
1469	270580	280358	275911	275744
1470	270815	280547	276124	275966
1471	271255	280693	276324	276189
1472	271537	280841	276547	276412
1473	271694	281105	276765	276635
1474	272160	281232	276962	276862
1475	272547	281362	277170	277090
1476	272752	281564	277394	277317
1477	273425	281655	277549	277539
1478	273889	281860	277738	277762
1479	274146	282048	277946	277985
1480	274461	282310	278203	278247
1481	274672	282673	278457	278509
1482	274837	283232	278678	278771
1483	275059	283600	278917	279021
1484	275180	284067	279145	279271
1485	275318	284714	279361	279521
1486	275524	284985	279630	279778
1487	275665	285360	279882	280035
1488	275776	285955	280099	280291
1489	275996	286300	280374	280542
1490	276136	286671	280602	280793
1491	276258	287192	280826	281044
1492	276472	287510	281093	281308
1493	276605	287896	281334	281571
1494	276717	288494	281561	281834
1495	277066	288786	281857	282110
1496	277225	289220	282116	282385
1497	277319	289772	282353	282660
1498	277532	289969	282580	282900
1499	277728	290185	282817	283140
1500	277838	290617	283076	283380
1501	278029	290890	283294	283617
1502	278199	291158	283521	283853
1503	278298	291592	283749	284090
1504	278549	291888	284029	284343
1505	278722	292289	284293	284596
1506	278815	292869	284532	284849
1507	279091	293110	284803	285099
1508	279216	293347	285047	285350
1509	279335	293710	285297	285600
1510	279627	293956	285529	285848
1511	279783	294293	285768	286095
1512	279906	294622	286035	286343
1513	280149	294866	286291	286589
1514	280352	295160	286554	286835
1515	280478	295572	286810	287081
1516	280695	295870	287046	287344
1517	280820	296196	287339	287607
1518	280943	296693	287577	287871
1519	281176	296934	287839	288136
1520	281348	297175	288113	288401
1521	281467	297523	288400	288666
1522	281728	297757	288670	288931
1523	281875	298075	288924	289197
1524	282014	298504	289150	289462
1525	282258	298712	289408	289707
1526	282449	299015	289659	289952
1527	282588	299324	289911	290197
1528	282886	299556	290146	290432
1529	283032	299789	290403	290668
1530	283161	300061	290638	290903
1531	283476	300235	290916	291164
1532	283666	300501	291181	291425
1533	283847	300849	291456	291686
1534	284030	301045	291699	291919
1535	284204	301241	291928	292152
1536	284395	301600	292172	292384
1537	284637	301777	292437	292641
1538	284814	302040	292697	292898
1539	284914	302396	292949	293155
1540	285216	302702	293192	293395
1541	285393	302941	293429	293636
1542	285510	303331	293672	293876
1543	285742	303548	293910	294121
1544	285874	303779	294165	294367
1545	286013	304111	294443	294612
1546	286271	304376	294702	294871
1547	286542	304751	294971	295131
1548	286712	305181	295228	295390
1549	286994	305406	295468	295644
1550	287240	305659	295707	295898
1551	287387	305957	295963	296152
1552	287588	306232	296215	296398
1553	287805	306508	296477	296643
1554	287964	306807	296695	296889
1555	288291	306985	296934	297138
1556	288517	307308	297199	297386
1557	288688	307636	297438	297635
1558	288912	307840	297697	297894
1559	289111	308068	297966	298153
1560	289301	308448	298244	298412
1561	289639	308717	298503	298665
1562	289841	309014	298752	298918
1563	289999	309429	298998	299171
1564	290340	309568	299277	299431
1565	290603	309768	299514	299692
1566	290762	310031	299742	299952
1567	291032	310195	300013	300187
1568	291274	310475	300285	300423
1569	291385	310775	300524	300658
1570	291628	311022	300735	300892
1571	291850	311259	300979	301126
1572	292026	311440	301231	301360
1573	292234	311637	301473	301604
1574	292405	311937	301727	301849
1575	292614	312307	301957	302093
1576	292863	312471	302208	302337
1577	293090	312635	302495	302582
1578	293295	312848	302727	302826
1579	293582	313154	303029	303089
1580	293770	313360	303291	303352
1581	293999	313673	303550	303616
1582	294294	313893	303818	303890
1583	294536	314100	304084	304164
1584	294725	314462	304377	304439
1585	295107	314569	304647	304710
1586	295303	314846	304926	304981
1587	295503	315177	305195	305252
1588	295825	315369	305452	305511
1589	296106	315557	305761	305771
1590	296393	315867	305989	306030
1591	296758	316115	306249	306280
1592	296948	316347	306507	306529
1593	297155	316707	306751	306779
1594	297470	316868	306994	307021
1595	297657	316982	307231	307263
1596	297798	317296	307492	307506
1597	298060	317501	307723	307768
1598	298327	317819	307992	308029
1599	298558	318123	308247	308291
1600	298894	318389	308536	308566
1601	299248	318579	308841	308841
1602	299439	318975	309118	309116
1603	299703	319200	309356	309357
1604	299862	319488	309611	309599
1605	300017	319772	309830	309840
1606	300324	319990	310079	310104
1607	300568	320248	310352	310368
1608	300891	320526	310630	310632
1609	301107	320623	310866	310884
1610	301369	320812	311148	311136
1611	301551	321139	311432	311388
1612	301896	321278	311663	311639
1613	302188	321510	311918	311891
1614	302368	321913	312130	312142
1615	302655	322113	312400	312397
1616	302873	322380	312654	312651
1617	303081	322611	312912	312906
1618	303441	322819	313193	313176
1619	303655	323058	313490	313447
1620	303870	323367	313784	313718
1621	304193	323528	314019	313966
1622	304442	323757	314284	314215
1623	304631	324050	314545	314464
1624	305031	324266	314793	314717
1625	305239	324454	315052	314970
1626	305453	324699	315320	315223
1627	305887	324849	315608	315500
1628	306065	325082	315876	315776
1629	306219	325347	316136	316053
1630	306554	325449	316373	316279
1631	306764	325662	316607	316506
1632	307021	325925	316800	316732
1633	307312	326089	317081	316997
1634	307629	326333	317341	317262
1635	307821	326568	317614	317527
1636	308156	326809	317888	317774
1637	308406	327000	318152	318021
1638	308593	327255	318398	318267
1639	308975	327445	318622	318513
1640	309342	327652	318870	318759
1641	309519	327877	319110	319005
1642	309873	328012	319381	319248
1643	310099	328206	319630	319492
1644	310214	328500	319888	319736
1645	310737	328652	320128	319995
1646	311036	328861	320377	320255
1647	311258	329164	320670	320514
1648	311555	329279	320935	320787
1649	311843	329489	321240	321060
1650	312107	329757	321517	321334
1651	312384	329898	321760	321574
1652	312656	330186	322004	321814
1653	312844	330427	322249	322054
1654	313173	330609	322499	322301
1655	313406	330736	322725	322547
1656	313647	331010	322977	322794
1657	313927	331205	323212	323030
1658	314163	331401	323471	323267
1659	314361	331638	323712	323503
1660	314672	331761	323971	323750
1661	314965	331948	324210	323996
1662	315114	332190	324431	324243
1663	315409	332355	324683	324498
1664	315697	332553	324948	324752
1665	315968	332780	325232	325007
1666	316177	332930	325475	325271
1667	316502	333139	325750	325536
1668	316674	333371	326043	325801
1669	317068	333462	326277	326047
1670	317434	333635	326525	326293
1671	317678	333935	326797	326539
1672	318014	334133	327058	326790
1673	318233	334299	327332	327041
1674	318485	334507	327593	327292
1675	318878	334645	327828	327542
1676	319045	334822	328060	327793
1677	319302	335059	328299	328043
1678	319800	335204	328537	328307
1679	320154	335419	328810	328570
1680	320410	335695	329058	328833
1681	320727	335830	329330	329097
1682	320989	336060	329613	329361
1683	321262	336322	329909	329625
1684	321724	336437	330147	329895
1685	322155	336616	330416	330166
1686	322347	336855	330702	330436
1687	322860	336992	330909	330675
1688	323174	337112	331156	330915
1689	323446	337374	331394	331154
1690	323933	337537	331642	331416
1691	324336	337717	331912	331678
1692	324593	337963	332182	331940
1693	325121	338113	332430	332197
1694	325488	338232	332668	332454
1695	325716	338471	332948	332710
1696	326143	338608	333176	332940
1697	326420	338734	333396	333171
1698	326658	338967	333629	333401
1699	327154	339109	333855	333641
1700	327503	339278	334087	333882
1701	327824	339520	334315	334122
1702	328230	339648	334525	334358
1703	328545	339717	334766	334593
1704	328767	339898	335023	334829
1705	329370	340031	335245	335087
1706	329759	340235	335496	335345
1707	330028	340486	335742	335603
1708	330641	340615	335944	335862
1709	331148	340756	336175	336121
1710	331460	341007	336419	336381
1711	332161	341145	336633	336637
1712	332568	341291	336859	336893
1713	332905	341556	337114	337149
1714	333650	341697	337348	337429
1715	334022	341942	337607	337709
1716	334227	342335	337880	337989
1717	334484	342714	338193	338304
1718	334619	343355	338477	338620
1719	334758	344344	338726	338935
1720	335041	344748	339056	339250
1721	335206	345306	339361	339566
1722	335309	345962	339609	339881
1723	335624	346183	339933	340204
1724	335778	346616	340241	340528
1725	335910	347274	340541	340851
1726	336141	347486	340866	341160
1727	336300	347825	341208	341468
1728	336421	348355	341509	341777
1729	336722	348705	341837	342092
1730	336964	349114	342164	342407
1731	337106	349696	342456	342721
1732	337383	349947	342839	343070
1733	337622	350348	343190	343418
1734	337768	350938	343547	343766
1735	338100	351199	343843	344078
1736	338287	351596	344175	344390
1737	338456	352247	344462	344702
1738	338820	352475	344786	345031
1739	339127	352796	345105	345360
1740	339321	353172	345469	345689
1741	339618	353466	345793	346016
1742	339816	353906	346154	346343
1743	339968	354427	346482	346671
1744	340264	354666	346761	346952
1745	340477	354913	347049	347234
1746	340694	355327	347329	347515
1747	341036	355573	347659	347853
1748	341356	355924	348019	348191
1749	341503	356462	348331	348530
1750	341887	356698	348685	348860
1751	342188	356923	349054	349191
1752	342335	357362	349355	349522
1753	342687	357587	349686	349813
1754	342951	357856	350014	350103
1755	343065	358077	350348	350394
1756	343451	358305	350679	350694
1757	343701	358537	351016	350994
1758	343840	358831	351304	351294
1759	344191	359043	351653	351621
1760	344420	359324	351996	351948
1761	344557	359751	352327	352275
1762	344994	359944	352643	352594
1763	345291	360219	352986	352914
1764	345550	360569	353313	353233
1765	345867	360723	353627	353549
1766	346077	360951	353948	353866
1767	346292	361331	354327	354182
1768	346737	361528	354664	354515
1769	347125	361804	355014	354848
1770	347371	362223	355333	355181
1771	347868	362405	355677	355524
1772	348199	362612	356023	355866
1773	348419	362940	356390	356209
1774	348875	363137	356704	356534
1775	349317	363319	357051	356859
1776	349535	363731	357404	357185
1777	349955	363881	357735	357498
1778	350223	364143	358060	357811
1779	350421	364514	358360	358124
1780	350857	364665	358660	358422
1781	351151	364873	358973	358719
1782	351435	365141	359289	359017
1783	351891	365240	359581	359313
1784	352214	365464	359878	359609
1785	352414	365754	360177	359905
1786	352903	365863	360495	360232
1787	353311	366067	360833	360559
1788	353675	366337	361195	360886
1789	354044	366463	361481	361172
1790	354387	366633	361789	361458
1791	354680	366902	362089	361744
1792	355592	367053	362362	362069
1793	356063	367222	362665	362394
1794	356307	367468	362993	362718
1795	357164	367668	363263	363044
1796	357760	367867	363548	363369
1797	358103	368178	363875	363695
1798	359281	368264	364118	364029
1799	360083	368488	364391	364362
1800	360463	368793	364730	364696
1801	360883	369041	365017	364997
1802	361104	369338	365314	365297
1803	361288	370047	365570	365598
1804	361559	370513	365908	365936
1805	361738	371350	366178	366275
1806	361875	372451	366412	366613
1807	362102	372743	366715	366926
1808	362262	373275	367003	367239
1809	362372	374127	367241	367552
1810	362677	374386	367562	367860
1811	362905	374926	367850	368169
1812	363033	375715	368154	368477
1813	363308	375984	368442	368758
1814	363426	376285	368717	369039
1815	363529	376716	368997	369320
1816	363789	377218	369334	369660
1817	364044	377817	369649	369999
1818	364156	378579	369939	370338
1819	364434	378881	370295	370646
1820	364578	379270	370596	370955
1821	364750	379863	370879	371263
1822	365033	380113	371200	371554
1823	365243	380453	371499	371845
1824	365382	380913	371753	372136
1825	365629	381319	372175	372492
1826	365814	381833	372503	372849
1827	365934	382923	372818	373205
1828	366223	383176	373159	373534
1829	366413	383514	373495	373863
1830	366629	384148	373816	374192
1831	366927	384465	374163	374532
1832	367098	384892	374526	374872
1833	367273	385429	374855	375211
1834	367587	385637	375137	375520
1835	367802	385898	375434	375829
1836	367963	386351	375760	376138
1837	368374	386627	376107	376451
1838	368579	386892	376419	376765
1839	368741	387293	376750	377078
1840	369005	387561	377058	377385
1841	369303	387882	377371	377691
1842	369490	388244	377693	377998
1843	369835	388562	378027	378347
1844	370040	388981	378399	378695
1845	370224	389446	378783	379044
1846	370499	389764	379080	379357
1847	370738	390127	379384	379669
1848	370940	390631	379689	379982
1849	371387	390941	380067	380333
1850	371676	391265	380423	380685
1851	371875	391827	380742	381037
1852	372227	392073	381057	381341
1853	372534	392439	381385	381646
1854	372735	392895	381721	381951
1855	373019	393114	382022	382262
1856	373221	393480	382315	382573
1857	373418	393905	382605	382884
1858	373770	394162	382948	383218
1859	374068	394401	383284	383553
1860	374283	394925	383636	383887
1861	374591	395152	383951	384193
1862	374883	395431	384245	384498
1863	375087	395847	384606	384804
1864	375387	396074	384878	385123
1865	375622	396283	385191	385443
1866	375749	396795	385497	385763
1867	376164	397093	385799	386079
1868	376419	397429	386110	386395
1869	376665	397893	386456	386711
1870	377100	398156	386778	387052
1871	377330	398586	387116	387392
1872	377537	399024	387460	387733
1873	378013	399242	387760	388036
1874	378322	399560	388065	388340
1875	378530	399867	388400	388643
1876	378895	400115	388725	388943
1877	379097	400420	389042	389244
1878	379277	400792	389398	389544
1879	379594	400997	389693	389850
1880	379880	401369	390001	390157
1881	380118	401716	390345	390464
1882	380581	401968	390674	390838
1883	380851	402173	391101	391212
1884	381120	402610	391469	391586
1885	381375	402863	391789	391892
1886	381582	403222	392097	392199
1887	381767	403683	392407	392506
1888	382141	403902	392742	392843
1889	382420	404234	393106	393179
1890	382650	404715	393464	393516
1891	382998	404897	393799	393832
1892	383291	405169	394120	394149
1893	383547	405541	394420	394466
1894	383953	405730	394711	394769
1895	384241	406066	395010	395073
1896	384469	406376	395330	395376
1897	384929	406682	395635	395685
1898	385239	406997	395960	395994
1899	385541	407374	396302	396304
1900	385876	407635	396582	396613
1901	386188	407854	396905	396922
1902	386465	408162	397187	397231
1903	386896	408496	397536	397556
1904	387168	408773	397851	397882
1905	387388	409258	398189	398208
1906	387675	409462	398549	398520
1907	388016	409744	398851	398831
1908	388252	410089	399193	399143
1909	388628	410316	399491	399457
1910	388945	410603	399811	399771
1911	389070	410871	400153	400085
1912	389575	411116	400485	400426
1913	389919	411377	400832	400767
1914	390132	411809	401198	401108
1915	390433	412011	401534	401428
1916	390670	412343	401898	401748
1917	390920	412695	402219	402069
1918	391351	412894	402537	402387
1919	391643	413138	402839	402705
1920	391875	413561	403178	403023
1921	392195	413709	403505	403323
1922	392407	413868	403801	403623
1923	392583	414200	404101	403923
1924	392826	414376	404406	404200
1925	393154	414599	404672	404477
1926	393352	414916	404972	404754
1927	393915	415046	405257	405075
1928	394291	415227	405597	405396
1929	394561	415641	405880	405716
1930	394996	415900	406240	406059
1931	395346	416232	406618	406403
1932	395666	416675	406940	406746
1933	396105	416920	407259	407082
1934	396495	417086	407617	407419
1935	396838	417404	408001	407756
1936	397248	417630	408331	408079
1937	397636	417945	408625	408403
1938	397948	418315	408966	408726
1939	398389	418485	409275	409051
1940	398806	418665	409584	409376
1941	399059	419054	409927	409700
1942	399635	419230	410242	410040
1943	399917	419468	410541	410380
1944	400225	419706	410929	410720
1945	400741	419883	411265	411041
1946	401098	420119	411588	411362
1947	401337	420372	411906	411682
1948	401705	420531	412238	412008
1949	402049	420816	412614	412335
1950	402330	421128	412954	412661
1951	402872	421330	413257	412962
1952	403189	421590	413542	413263
1953	403455	421954	413853	413564
1954	403973	422113	414146	413876
1955	404361	422363	414461	414188
1956	404659	422703	414773	414500
1957	405168	422832	415062	414794
1958	405443	423029	415366	415089
1959	405686	423308	415662	415384
1960	406089	423453	415955	415671
1961	406424	423622	416251	415957
1962	406676	423928	416569	416244
1963	407286	424079	416886	416569
1964	407837	424253	417217	416893
1965	408159	424492	417559	417218
1966	408843	424682	417865	417542
1967	409357	424903	418187	417865
1968	409688	425209	418512	418189
1969	410265	425378	418865	418538
1970	410565	425571	419242	418886
1971	410823	425883	419634	419235
1972	411511	425999	419910	419551
1973	412069	426210	420199	419867
1974	412484	426448	420511	420183
1975	413141	426584	420807	420517
1976	413644	426814	421147	420850
1977	413981	427108	421510	421184
1978	414569	427208	421761	421499
1979	414902	427379	422088	421815
1980	415112	427664	422427	422130
1981	415964	427836	422674	422446
1982	416657	428021	422941	422762
1983	417216	428302	423239	423078
1984	417975	428439	423474	423396
1985	418568	428661	423747	423715
1986	418970	428961	424053	424033
1987	419945	429047	424272	424325
1988	420644	429250	424508	424616
1989	421051	429533	424766	424907
1990	421447	430345	425281	425439
1991	421678	432191	425652	425971
1992	421792	434380	425966	426504
1993	422210	434901	426514	427034
1994	422407	435806	427005	427564
1995	422570	437151	427477	428094
1996	422958	437457	427995	428595
1997	423177	438241	428471	429096
[truncated: 2,016 more rows]

## Sheet: LPSA_lakeseds
Laser Particle Size Analysis: Lake Sediments
				lpsa_bin	lpsa_bin	lpsa_bin	lpsa_bin	lpsa_bin	lpsa_bin	lpsa_bin	lpsa_bin	lpsa_bin	lpsa_bin	lpsa_bin	lpsa_bin	lpsa_bin	lpsa_bin	lpsa_bin	lpsa_bin	lpsa_bin	lpsa_bin	lpsa_bin	lpsa_bin	lpsa_bin	lpsa_bin	lpsa_bin	lpsa_bin	lpsa_bin	lpsa_bin	lpsa_bin	lpsa_bin	lpsa_bin	lpsa_bin	lpsa_bin	lpsa_bin	lpsa_bin	lpsa_bin	lpsa_bin	lpsa_bin	lpsa_bin	lpsa_bin	lpsa_bin	lpsa_bin	lpsa_bin	lpsa_bin	lpsa_bin	lpsa_bin	lpsa_bin	lpsa_bin
				0.02-0.04	0.04-0.06	0.06-0.07	0.07-0.08	0.08-0.09	0.09-0.10	0.10-0.11	0.11-0.13	0.13-0.14	0.14-0.16	0.16-0.20	0.20-0.22	0.22-0.25	0.25-0.28	0.28-0.32	0.32-0.35	0.36-0.4	0.40-0.45	0.45-0.50	0.50-0.56	0.56-0.63	0.63-0.71	0.71-0.80	0.80-0.89	0.89-1.00	1.00-1.26	1.26-1.42	1.42-1.59	1.58-1.78	1.78-2.00	2.00-2.24	2.24-2.52	2.52-2.82	2.83-3.17	3.17-3.56	3.56-4.48	4.48-5.02	5.02-5.64	5.64-6.32	6.33-7.09	7.10-8.93	8.93-10.02	10.02-11.25	11.25-12.62	12.62-14.16	14.16-17.82
				lpsa_bin_midpoint	lpsa_bin_midpoint	lpsa_bin_midpoint	lpsa_bin_midpoint	lpsa_bin_midpoint	lpsa_bin_midpoint	lpsa_bin_midpoint	lpsa_bin_midpoint	lpsa_bin_midpoint	lpsa_bin_midpoint	lpsa_bin_midpoint	lpsa_bin_midpoint	lpsa_bin_midpoint	lpsa_bin_midpoint	lpsa_bin_midpoint	lpsa_bin_midpoint	lpsa_bin_midpoint	lpsa_bin_midpoint	lpsa_bin_midpoint	lpsa_bin_midpoint	lpsa_bin_midpoint	lpsa_bin_midpoint	lpsa_bin_midpoint	lpsa_bin_midpoint	lpsa_bin_midpoint	lpsa_bin_midpoint	lpsa_bin_midpoint	lpsa_bin_midpoint	lpsa_bin_midpoint	lpsa_bin_midpoint	lpsa_bin_midpoint	lpsa_bin_midpoint	lpsa_bin_midpoint	lpsa_bin_midpoint	lpsa_bin_midpoint	lpsa_bin_midpoint	lpsa_bin_midpoint	lpsa_bin_midpoint	lpsa_bin_midpoint	lpsa_bin_midpoint	lpsa_bin_midpoint	lpsa_bin_midpoint	lpsa_bin_midpoint	lpsa_bin_midpoint	lpsa_bin_midpoint	lpsa_bin_midpoint
lpsa_labid	lpsa_sampleid	cmcblf	age_kyr	0.03	0.05	0.065	0.075	0.085	0.095	0.105	0.12	0.135	0.15	0.18	0.21	0.235	0.265	0.3	0.335	0.38	0.425	0.475	0.53	0.595	0.67	0.755	0.845	0.945	1.13	1.34	1.505	1.685	1.89	2.12	2.38	2.67	3	3.365	3.96	4.75	5.33	5.98	6.71	7.905	9.475	10.635	11.935	13.39	15.795
CSUF	152	10	0.116	0	1.08009	1.23926	1.39844	1.5061	1.9379	2.12429	2.43453	2.52773	2.62092	2.73494	2.73147	2.67533	2.47621	2.22384	2.03052	1.72142	1.45169	1.12639	0.860133	0.576509	0.370448	0.207219	0.126184	0.123868	0.33977	0.555671	0.792989	1.04651	1.28962	1.5281	1.74689	1.9379	2.11271	2.25857	2.43511	2.57924	2.64175	2.6869	2.7089	2.69906	2.6788	2.63597	2.57924	2.50862	2.37029
CSUF	153	20	0.26	0	1.10344	1.26715	1.43086	1.54155	1.98316	2.17426	2.49235	2.58732	2.68228	2.79997	2.79705	2.73937	2.53663	2.27796	2.07871	1.76178	1.48446	1.15005	0.875062	0.582598	0.369367	0.200414	0.115354	0.111859	0.336159	0.560459	0.810976	1.08014	1.34347	1.60331	1.84567	2.0624	2.26398	2.43642	2.65373	2.83609	2.91998	2.98407	3.01902	3.01378	2.98523	2.92581	2.84308	2.73937	2.53896
CSUF	154	30	0.397	0	0.949222	1.08985	1.23047	1.3254	1.70508	1.86798	2.13868	2.21837	2.29806	2.39239	2.38067	2.32501	2.1422	1.91134	1.72969	1.44844	1.19883	0.902347	0.656253	0.400783	0.213282	0.0539065	0	0	0.198634	0.397267	0.656253	0.95391	1.25508	1.56094	1.84923	2.11173	2.35899	2.57814	2.87052	3.13947	3.28595	3.41837	3.52501	3.62462	3.69611	3.68673	3.63751	3.54845	3.32404
CSUF	155	40	0.525	0	0.123349	0.399417	0.675485	0.883417	1.30868	1.59884	1.97829	2.13453	2.29078	2.35245	2.17154	1.97712	1.61999	1.23937	0.911611	0.58033	0.331281	0.144495	0.043466	0.00234951	0	0	0	0	0.177388	0.354777	0.609699	0.89164	1.17241	1.45317	1.72102	1.97124	2.21559	2.44349	2.76773	3.08609	3.2764	3.45848	3.61943	3.80621	3.96715	4.01414	4.01884	3.9789	3.81737
CSUF	156	50	0.781	0	0.0176948	0.294324	0.570953	0.796268	1.23628	1.56068	1.97238	2.13872	2.30505	2.32333	2.05909	1.80369	1.40025	1.00153	0.675943	0.384568	0.188745	0.0672404	0.0141559	0	0	0	0	0	0.13802	0.276039	0.511971	0.767956	1.0204	1.27403	1.51586	1.74117	1.96177	2.16703	2.46371	2.76157	2.9456	3.12963	3.30068	3.52127	3.73243	3.8268	3.88343	3.90112	3.83034
CSUF	157	60	0.912	0	0.54068	0.754602	0.968523	1.06726	1.39519	1.54799	1.7866	1.85771	1.92882	1.99464	1.95174	1.87945	1.69374	1.46806	1.27883	1.01789	0.786337	0.534803	0.332636	0.15045	0.0199817	0	0	0	0.233903	0.467806	0.725217	1.00261	1.2753	1.54917	1.81128	2.05576	2.29789	2.52239	2.84915	3.17238	3.3675	3.55556	3.72247	3.91288	4.07038	4.10917	4.09624	4.03042	3.81238
CSUF	158	70	1.028	0	0.350216	0.530594	0.710973	0.862069	1.21111	1.41843	1.70891	1.82194	1.93497	2.01228	1.92794	1.81667	1.5707	1.28842	1.03893	0.747283	0.503654	0.283452	0.131184	0.0316248	0.00117129	0	0	0	0.173936	0.347873	0.57276	0.829273	1.08579	1.3423	1.58944	1.82253	2.05327	2.2723	2.59909	2.93408	3.14843	3.36277	3.56658	3.82953	4.07257	4.1733	4.22367	4.21664	4.07082
CSUF	159	80	1.143	0	0.0235823	0.308928	0.594273	0.813588	1.23925	1.53049	1.89366	2.00449	2.11533	2.05814	1.76218	1.49865	1.12959	0.78411	0.510556	0.278271	0.129702	0.0424481	0.00707468	0	0	0	0	0	0.104941	0.209882	0.432735	0.674453	0.913813	1.15907	1.39489	1.6201	1.84531	2.06109	2.38594	2.72257	2.94071	3.1612	3.37462	3.66233	3.9406	4.07737	4.17052	4.21651	4.16817
CSUF	160	90	1.245	0	0.0448441	0.388256	0.731667	0.966509	1.41613	1.68165	1.99556	2.01798	2.04041	1.85395	1.48281	1.18601	0.841417	0.54757	0.33161	0.165215	0.0684463	0.0177016	0.00118011	0	0	0	0	0	0.11329	0.226581	0.461422	0.713965	0.964148	1.21787	1.46451	1.69818	1.93302	2.16078	2.50655	2.8653	3.09896	3.33499	3.56157	3.85895	4.13746	4.26255	4.3369	4.35578	4.2537
CSUF	161	100	1.727	0	0.477634	0.739806	1.00198	1.11759	1.47494	1.64661	1.90937	1.98878	2.06819	2.13534	2.08045	1.99578	1.78791	1.53917	1.32897	1.04752	0.801116	0.539527	0.332825	0.154151	0.0210205	0	0	0	0.209622	0.419243	0.641127	0.874688	1.10008	1.32313	1.53333	1.72719	1.91754	2.09271	2.34262	2.58553	2.73034	2.87047	2.99543	3.15133	3.30373	3.37263	3.41817	3.4392	3.40825
CSUF	162	110	2.154	0	0.299518	0.536685	0.773852	0.960323	1.36939	1.62462	1.97426	2.11411	2.25396	2.33787	2.21842	2.07215	1.76564	1.42067	1.11766	0.776183	0.499974	0.262224	0.109551	0.0209779	0	0	0	0	0.197542	0.395084	0.622345	0.860095	1.08619	1.30529	1.50924	1.69222	1.86587	2.02204	2.23823	2.44509	2.5663	2.68284	2.79006	2.92875	3.0756	3.15252	3.21428	3.25974	3.2743
CSUF	163	120	3.641	0	0.405782	0.631476	0.85717	0.956569	1.26295	1.41263	1.64067	1.71317	1.78567	1.8535	1.81549	1.74825	1.57401	1.36352	1.1846	0.940197	0.725027	0.493486	0.307552	0.143836	0.0198798	0	0	0	0.161377	0.322754	0.52506	0.744907	0.962416	1.17992	1.38808	1.58103	1.7693	1.94588	2.20081	2.45691	2.61712	2.77849	2.93285	3.1451	3.3667	3.48949	3.59239	3.67542	3.73506
CSUF	164	130	5.068	0	0.476793	0.5957	0.714606	0.83701	1.14244	1.30914	1.54929	1.63322	1.71715	1.77661	1.71191	1.62389	1.42338	1.19023	0.986227	0.73559	0.519926	0.313587	0.160874	0.0477959	0.00349726	0	0	0	0.148051	0.296101	0.481456	0.68896	0.894132	1.09464	1.28233	1.45369	1.61573	1.76145	1.96546	2.16713	2.29304	2.42243	2.55067	2.7471	2.97733	3.13121	3.28159	3.42848	3.61208
CSUF	169	147	6.381	0	0.489933	0.761146	1.03236	1.15368	1.52462	1.70543	1.98423	2.07463	2.16504	2.25253	2.21345	2.13704	1.93057	1.6786	1.4663	1.17234	0.913375	0.633413	0.408278	0.205305	0.0676574	0.00583254	0	0	0.214054	0.428108	0.670742	0.935539	1.19334	1.44997	1.6891	1.90607	2.11371	2.29685	2.54474	2.77629	2.90577	3.02592	3.12741	3.23764	3.33621	3.36187	3.35954	3.32805	3.21139
CSUF	170	157	7.255	0	0.340407	0.595419	0.850432	1.04929	1.4903	1.76169	2.13368	2.27874	2.42379	2.51035	2.38343	2.22844	1.90441	1.53943	1.21891	0.856281	0.560326	0.302974	0.132185	0.0292446	0.00116978	0	0	0	0.181901	0.363802	0.603608	0.869148	1.12884	1.38268	1.62132	1.83656	2.04244	2.22844	2.48871	2.73963	2.88819	3.03208	3.16309	3.32569	3.48595	3.55614	3.59708	3.60878	3.5421
CSUF	171	167	7.77	0	0.16619	0.446854	0.727518	0.93206	1.36322	1.64563	2.02101	2.16803	2.31504	2.37257	2.19418	2.00242	1.65144	1.2749	0.951816	0.618274	0.363759	0.168515	0.0569463	0.00464868	0	0	0	0	0.173744	0.347489	0.557841	0.784464	1.00063	1.20982	1.40506	1.58287	1.7572	1.91758	2.14769	2.3778	2.51842	2.65788	2.78804	2.96063	3.13669	3.22734	3.29707	3.34588	3.35286
CSUF	172	177	8.393	0	0.0316422	0.414865	0.798087	1.08873	1.65008	2.02862	2.4927	2.61459	2.73647	2.6222	2.20617	1.84697	1.36882	0.930516	0.591827	0.312907	0.13946	0.0421896	0.00585967	0	0	0	0	0	0.132429	0.264857	0.513307	0.773477	1.02544	1.27506	1.5118	1.73095	1.9419	2.13292	2.39309	2.63334	2.76694	2.88882	2.99078	3.10856	3.22516	3.27673	3.31306	3.33533	3.32419
CSUF	173	187	8.791	0	0.0117886	0.241667	0.471545	0.669594	1.05744	1.35923	1.75061	1.93923	2.12785	2.21096	2.01998	1.81427	1.44411	1.06216	0.739147	0.437358	0.226342	0.0872359	0.0223984	0.00117886	0	0	0	0	0.138516	0.277033	0.473903	0.687277	0.894757	1.09516	1.28142	1.44882	1.61268	1.76476	1.99169	2.23395	2.39663	2.56992	2.74793	3.01317	3.30317	3.48	3.63915	3.77708	3.91383
CSUF	174	197	8.951	0	0.0426737	0.362727	0.68278	0.898519	1.3134	1.55522	1.83853	1.85097	1.86342	1.68146	1.33415	1.05855	0.74442	0.477709	0.284492	0.13869	0.0545276	0.0130392	0.00118538	0	0	0	0	0	0.136319	0.272638	0.5109	0.771684	1.03128	1.29444	1.54692	1.78519	2.02226	2.24393	2.56813	2.89233	3.09148	3.28706	3.46724	3.69898	3.92124	4.02556	4.09668	4.1358	4.1109
CSUF	186	212	9.433	0	0	0	0	0	0	0	0	0	0	0	0	0	0	0	0	0	0	0	0	0	0	0	0	0	0.131749	0.263498	0.647521	1.04572	1.42502	1.80313	2.15407	2.47429	2.78268	3.06391	3.45915	3.84022	4.06355	4.27742	4.46884	4.70221	4.92376	5.0171	5.06791	5.07737	4.98402
CSUF	187	222	9.829	0	0.0236857	0.383709	0.743732	1.03388	1.59523	1.99789	2.50358	2.68537	2.86716	2.83992	2.47161	2.13172	1.62839	1.14521	0.757944	0.420422	0.201329	0.0675044	0.0130272	0	0	0	0	0	0.153365	0.30673	0.572011	0.856239	1.13455	1.41049	1.66984	1.90907	2.13882	2.34844	2.63859	2.90979	3.06257	3.2035	3.32192	3.45516	3.57773	3.62036	3.63931	3.63339	3.56411
CSUF	188	232	10.212	0	0	0	0	0	0	0	0	0	0	0	0	0	0	0	0	0	0	0	0	0	0	0	0	0	0.149139	0.298279	0.738033	1.19076	1.62226	2.05258	2.45461	2.82127	3.17142	3.48267	3.89236	4.25136	4.42938	4.57439	4.67343	4.73591	4.76892	4.73237	4.66871	4.57911	4.39401
CSUF	189	242	10.601	0	0.028447	0.370403	0.71236	0.975494	1.48635	1.83839	2.27694	2.41384	2.55075	2.48792	2.13293	1.81587	1.36783	0.947047	0.613981	0.333067	0.152902	0.0474116	0.00711174	0	0	0	0	0	0.126826	0.253652	0.521528	0.808368	1.09639	1.39746	1.69971	1.99959	2.31487	2.62542	3.09776	3.57128	3.85812	4.12718	4.35357	4.577	4.70916	4.68427	4.58115	4.40454	4.00273
CSUF	190	252	10.964	0	0.421816	0.6048	0.787785	0.861454	1.11336	1.21435	1.37239	1.38308	1.39377	1.35932	1.23574	1.12167	0.942253	0.754515	0.596483	0.423004	0.280418	0.154468	0.0641635	0	0	0	0	0	0.0944629	0.188926	0.362405	0.547766	0.731939	0.923241	1.1193	1.32605	1.56012	1.8144	2.25107	2.73527	3.0644	3.39591	3.70604	4.08329	4.38332	4.48194	4.50452	4.45699	4.25796
CSUF	191	262	11.542	0	0.725966	0.766297	0.806629	0.84696	1.05929	1.12691	1.25027	1.25265	1.25502	1.23604	1.15775	1.08065	0.945416	0.795953	0.672586	0.517191	0.37959	0.241989	0.123367	0	0	0	0	0	0.0966768	0.193354	0.358238	0.537357	0.71529	0.90034	1.09369	1.29891	1.53497	1.79238	2.23899	2.73423	3.07112	3.40801	3.72117	4.09008	4.3724	4.44832	4.44595	4.37122	4.13219
CSUF	192	267	12.008	0	0	0	0	0	0	0	0	0	0	0	0	0	0	0	0	0	0	0	0	0	0	0	0	0	0	0	0.189079	0.369887	0.525877	0.698412	0.853221	0.993849	1.12857	1.24911	1.4181	1.58472	1.68872	1.79271	1.89434	2.04147	2.20396	2.30559	2.40249	2.49703	2.62584
CSUF	193	272	12.894	0	0	0	0	0	0	0	0	0	0	0	0	0	0	0	0	0	0	0	0	0	0	0	0	0	0.0029877	0.00597539	0.0979965	0.188822	0.319086	0.417082	0.528225	0.640562	0.767241	0.909455	1.17058	1.48429	1.71972	1.97307	2.2348	2.60169	2.94826	3.12991	3.27332	3.38566	3.52369
CSUF	194	277	15.395	0	0	0	0	0	0	0	0	0	0	0	0	0	0	0	0	0	0	0	0	0	0	0	0	0	0.00418033	0.00836065	0.119438	0.225738	0.379813	0.494473	0.623466	0.748876	0.882646	1.02597	1.27978	1.58375	1.81187	2.06508	2.33262	2.73573	3.15077	3.4004	3.62255	3.82321	4.0794
CSUF	195	282	18.711	0	0	0	0	0	0	0	0	0	0	0	0	0	0	0	0	0	0	0	0	0	0	0	0	0	0.00596644	0.0119329	0.173027	0.299516	0.482089	0.630057	0.797117	0.960598	1.13124	1.30068	1.55665	1.81619	1.97847	2.13479	2.28038	2.47011	2.66939	2.79946	2.94862	3.13596	3.52736
CSUF	196	287	21.149	0	0	0	0	0	0	0	0	0	0	0	0	0	0	0	0	0	0	0	0	0	0	0	0	0	0.00417885	0.00835771	0.124172	0.251925	0.444153	0.599367	0.778461	0.956361	1.14381	1.33126	1.61901	1.91033	2.09301	2.2721	2.43806	2.66253	2.90132	3.06489	3.24996	3.4792	3.93768
CSUF	197	292	24.182	0	0	0	0	0	0	0	0	0	0	0	0	0	0	0	0	0	0	0	0	0	0	0	0	0	0.0041527	0.0083054	0.269332	0.501884	0.703586	0.936137	1.14615	1.3431	1.5365	1.7204	2.0105	2.33619	2.57705	2.84875	3.15012	3.65794	4.25237	4.66882	5.08172	5.48275	5.9876
CSUF	200	294	25.193	0	0.0118133	0.24867	0.485526	0.691077	1.09627	1.41405	1.83106	2.04252	2.25397	2.36974	2.19609	1.99644	1.61251	1.20495	0.857644	0.522147	0.282337	0.11577	0.0342585	0.00354398	0	0	0	0	0.0992315	0.198463	0.389838	0.594208	0.792671	0.991134	1.17897	1.35616	1.53454	1.7082	1.98345	2.28941	2.50442	2.73832	2.97931	3.33843	3.71291	3.93146	4.11338	4.25514	4.34965
CSUF	201	299	27.072	0	0	0	0	0	0	0	0	0	0	0	0	0	0	0	0	0	0	0	0	0	0	0	0	0	0	0	0.189021	0.372099	0.537344	0.725176	0.899932	1.06518	1.22567	1.37427	1.59063	1.81056	1.95679	2.1149	2.2849	2.57556	2.95182	3.25259	3.59735	3.9956	4.67798
CSUF	202	304	27.792	0	0.0130532	0.221311	0.429569	0.601634	0.937457	1.18784	1.50824	1.64648	1.78473	1.81974	1.63402	1.44772	1.13682	0.823538	0.564848	0.327517	0.166132	0.0605194	0.0142399	0	0	0	0	0	0.0528061	0.105612	0.278864	0.462795	0.644354	0.831845	1.01222	1.18191	1.34685	1.49637	1.70166	1.89627	2.01019	2.12293	2.22854	2.38755	2.58809	2.74236	2.92392	3.14345	3.54276
CSUF	203	309	28.334	0	0	0	0	0	0	0	0	0	0	0	0	0	0	0	0	0	0	0	0	0	0	0	0	0	0.00596577	0.0119315	0.170621	0.320958	0.542885	0.721858	0.93066	1.13708	1.35304	1.56184	1.86132	2.13575	2.2825	2.4054	2.49369	2.56767	2.63806	2.68698	2.77289	2.92561	3.34083
CSUF	204	314	29.077	0	0.0178421	0.230163	0.442483	0.604251	0.917082	1.13238	1.4012	1.48505	1.56891	1.53442	1.32388	1.13476	0.863556	0.60663	0.402041	0.22481	0.108242	0.0368736	0.00713682	0	0	0	0	0	0.00713682	0.0142736	0.240273	0.416315	0.581651	0.754124	0.909945	1.04792	1.17401	1.28701	1.46126	1.66764	1.83297	2.03637	2.28141	2.74054	3.32338	3.76586	4.22738	4.69484	5.32169
CSUF	205	319	29.702	0	0.476752	0.540794	0.604835	0.686666	0.913182	1.02229	1.18477	1.22509	1.26541	1.27964	1.20908	1.1314	0.980782	0.811191	0.666505	0.49217	0.343926	0.203984	0.098434	0.0130455	0	0	0	0	0.074122	0.148244	0.303604	0.472009	0.639228	0.807633	0.967736	1.11361	1.25118	1.37333	1.53996	1.69947	1.79672	1.89634	1.99358	2.14361	2.32328	2.44662	2.56996	2.69448	2.85399
CSUF	206	324	30.327	0	0.119549	0.333791	0.548033	0.705459	1.03452	1.25586	1.55177	1.67961	1.80744	1.88024	1.77075	1.64055	1.37541	1.08305	0.828559	0.555135	0.340893	0.166896	0.0627338	0.00946925	0	0	0	0	0.133161	0.266323	0.460442	0.674684	0.885375	1.09488	1.289	1.46418	1.62634	1.7672	1.95303	2.12703	2.22882	2.3318	2.43123	2.58451	2.77449	2.90588	3.04081	3.1793	3.3675
CSUF	207	329	30.822	0	0.444402	0.511359	0.578316	0.622163	0.799924	0.875769	1.00139	1.03635	1.07131	1.10982	1.09619	1.0642	0.97176	0.855623	0.760817	0.620978	0.494175	0.348411	0.222794	0.097176	0.0130358	0	0	0	0.0841402	0.16828	0.299823	0.442032	0.581871	0.718154	0.842587	0.950428	1.04642	1.12463	1.21648	1.29291	1.33202	1.36876	1.40313	1.46179	1.54889	1.61881	1.69584	1.78116	1.90145
CSUF	208	334	32.305	0	0.0130644	0.225657	0.43825	0.612838	0.952511	1.20311	1.52378	1.65739	1.79101	1.81357	1.61642	1.42283	1.10928	0.799302	0.542765	0.312357	0.155585	0.0558205	0.0118767	0	0	0	0	0	0.0985766	0.197153	0.383617	0.585521	0.78505	0.984578	1.16985	1.3385	1.49765	1.63898	1.83257	2.0226	2.14018	2.26014	2.38128	2.5624	2.77558	2.91335	3.04875	3.17702	3.33023
CSUF	209	339	33.633	0	0.017776	0.286193	0.554611	0.773848	1.20047	1.51451	1.91388	2.07564	2.2374	2.25518	1.9998	1.75271	1.36046	0.974124	0.658897	0.375666	0.186055	0.0663637	0.0142208	0	0	0	0	0	0.129765	0.259529	0.487062	0.735926	0.98242	1.2301	1.46356	1.6745	1.8724	2.04424	2.26644	2.46375	2.56922	2.66521	2.74817	2.85542	2.98637	3.06814	3.15228	3.23878	3.35611
CSUF	210	344	34.569	0	0.0130166	0.272165	0.531314	0.756146	1.19753	1.54187	1.99272	2.21696	2.4412	2.55658	2.35837	2.13591	1.71701	1.27681	0.902878	0.545514	0.291098	0.117149	0.0331332	0.00236665	0	0	0	0	0.128983	0.257965	0.480431	0.723013	0.960861	1.19753	1.41999	1.62234	1.81286	1.98089	2.20276	2.40807	2.52522	2.63645	2.73704	2.87312	3.03168	3.12872	3.22457	3.32042	3.44526
CSUF	211	349	35.509	0	0.545406	0.848539	1.15167	1.28627	1.69942	1.90073	2.21088	2.31037	2.40985	2.5029	2.45491	2.36655	2.13247	1.84689	1.60579	1.27573	0.983135	0.668297	0.417832	0.194286	0.0269192	0	0	0	0.242858	0.485715	0.775974	1.09198	1.40097	1.70761	1.99202	2.24248	2.46954	2.65563	2.8704	3.03133	3.08868	3.12028	3.12028	3.07054	3.01612	2.95526	2.88971	2.82066	2.70889
CSUF	212	354	36.446	0	0.392459	0.705603	1.01875	1.15505	1.54281	1.74256	2.03985	2.14207	2.2443	2.33478	2.28366	2.19495	1.96464	1.68734	1.44998	1.1339	0.856594	0.567538	0.340758	0.148053	0.0188004	0	0	0	0.22678	0.45356	0.730866	1.03637	1.33835	1.64034	1.92234	2.17262	2.40293	2.59563	2.82653	3.01159	3.09032	3.14789	3.17727	3.17727	3.17727	3.15494	3.12792	3.09737	3.03744
CSUF	213	359	37.332	0	0.290051	0.559551	0.829052	1.0463	1.51954	1.83777	2.27461	2.48774	2.70088	2.88876	2.82888	2.70557	2.36386	1.95403	1.5853	1.14259	0.769163	0.430966	0.19963	0.0504947	0.00234859	0	0	0	0.201392	0.402783	0.672871	0.974665	1.27646	1.57708	1.86478	2.129	2.38264	2.60576	2.8917	3.13419	3.24692	3.33265	3.37962	3.37903	3.34909	3.2845	3.19995	3.10131	2.92399
CSUF	214	364	38.298	0	0.285939	0.690823	1.09571	1.27852	1.74727	2.00626	2.37774	2.51251	2.64728	2.75216	2.66661	2.54063	2.24063	1.88673	1.57852	1.19063	0.856644	0.52969	0.284767	0.0984379	0.0105469	0	0	0	0.220899	0.441799	0.740628	1.06993	1.39336	1.71212	2.00743	2.26642	2.49962	2.68946	2.90509	3.06447	3.11837	3.1465	3.14298	3.08907	3.03048	2.96837	2.90157	2.83243	2.71759
CSUF	215	369	39.188	0	0.0990513	0.36083	0.622608	0.831324	1.25819	1.56831	1.98456	2.19387	2.40317	2.55411	2.44268	2.28644	1.92914	1.5235	1.16385	0.775902	0.471673	0.227582	0.083722	0.012971	0	0	0	0	0.161548	0.323096	0.563649	0.830145	1.09546	1.3596	1.60958	1.83717	2.05296	2.24163	2.48984	2.71094	2.82768	2.92909	3.01045	3.09359	3.1779	3.21209	3.23568	3.25454	3.2628
CSUF	216	374	40.112	0	0.250842	0.605318	0.959795	1.12113	1.53096	1.75707	2.08211	2.19987	2.31764	2.41126	2.33884	2.23049	1.97141	1.66404	1.39906	1.06225	0.773724	0.487552	0.27204	0.103634	0.0117766	0	0	0	0.148385	0.296771	0.512283	0.751348	0.985703	1.2177	1.43439	1.63106	1.81713	1.98083	2.20223	2.40714	2.52373	2.63325	2.72982	2.85524	2.99244	3.06899	3.13729	3.19971	3.2633
CSUF	217	379	41.07	0	0.299618	0.578755	0.857892	1.08261	1.57417	1.90422	2.36067	2.58714	2.8136	3.01901	2.96868	2.84872	2.50111	2.0786	1.69706	1.23476	0.842677	0.481028	0.230566	0.0643712	0.00468154	0	0	0	0.174972	0.349945	0.614452	0.904707	1.18794	1.46532	1.72164	1.94752	2.15351	2.32438	2.52803	2.68954	2.75626	2.80307	2.82414	2.81477	2.80307	2.77498	2.74104	2.70476	2.64214
CSUF	218	384	42.052	0	0.115866	0.386614	0.657362	0.865448	1.29226	1.58784	1.98154	2.15712	2.33269	2.43437	2.29131	2.11987	1.77228	1.39039	1.05816	0.705836	0.431542	0.212815	0.0827614	0.01537	0	0	0	0	0.106999	0.213997	0.414989	0.633716	0.848895	1.06526	1.27098	1.46015	1.6434	1.80893	2.04007	2.26293	2.39417	2.52304	2.64245	2.80561	2.98532	3.09291	3.19459	3.29272	3.41391
CSUF	219	389	42.913	0	0.0473779	0.338752	0.630126	0.869385	1.34435	1.69968	2.1628	2.37896	2.59513	2.69521	2.48556	2.25519	1.8276	1.3787	0.996121	0.620651	0.348228	0.152794	0.0497468	0.00710669	0	0	0	0	0.108377	0.216754	0.427586	0.655	0.880045	1.1122	1.33843	1.55755	1.77786	1.98395	2.27888	2.55959	2.72068	2.86873	2.99429	3.13405	3.26079	3.31172	3.34607	3.3662	3.36798
CSUF	220	394	43.76	0	0.0213755	0.320633	0.61989	0.857396	1.31816	1.6471	2.05917	2.20583	2.35249	2.32993	2.03186	1.75635	1.34666	0.952398	0.635328	0.357446	0.173379	0.060564	0.0118753	0	0	0	0	0	0.0961898	0.19238	0.415635	0.656703	0.896584	1.14359	1.38228	1.60791	1.83117	2.03542	2.32518	2.60069	2.761	2.91301	3.04957	3.22473	3.40702	3.50558	3.59227	3.66946	3.74903
CSUF	221	399	44.606	0	0.707862	0.8757	1.04354	1.13658	1.47462	1.62655	1.87036	1.94279	2.01523	2.09238	2.06529	2.00345	1.8256	1.60653	1.42633	1.16485	0.931646	0.666639	0.448745	0.239095	0.036512	0	0	0	0.165482	0.330964	0.544147	0.77382	0.997603	1.21785	1.42279	1.60889	1.78556	1.9422	2.15951	2.36857	2.49342	2.61591	2.72898	2.88092	3.04463	3.13768	3.21895	3.29315	3.37206
CSUF	222	404	45.371	0	0.391214	0.701711	1.01221	1.14772	1.53422	1.73218	2.02913	2.13106	2.23298	2.3249	2.27599	2.18939	1.96314	1.68976	1.45645	1.14536	0.871983	0.584465	0.359399	0.167327	0.0235671	0	0	0	0.180288	0.360577	0.588	0.834276	1.0723	1.30562	1.52008	1.71215	1.89008	2.04209	2.24182	2.42388	2.5264	2.6242	2.71258	2.83336	2.97653	3.0649	3.1521	3.23694	3.34417
CSUF	223	409	46.096	0	0.196025	0.409763	0.623502	0.787643	1.13954	1.36863	1.68038	1.81441	1.94844	2.03701	1.93841	1.81264	1.54104	1.23401	0.964775	0.663652	0.420391	0.2161	0.0862038	0.0141705	0	0	0	0	0.16237	0.324741	0.560915	0.826612	1.09231	1.35801	1.60835	1.8339	2.04409	2.22477	2.45504	2.65933	2.76797	2.86834	2.95455	3.06673	3.20135	3.28283	3.36431	3.44815	3.55916
CSUF	224	414	46.935	0	0.139199	0.375718	0.612238	0.789185	1.15842	1.4085	1.74234	1.88803	2.03371	2.11806	1.99538	1.84851	1.54888	1.2174	0.926024	0.615777	0.372769	0.178127	0.0625214	0.00707789	0	0	0	0	0.186974	0.373949	0.631112	0.923665	1.2174	1.50995	1.78481	2.02664	2.24723	2.42772	2.63651	2.79813	2.86419	2.91255	2.93968	2.96151	3.01164	3.04703	3.09658	3.16146	3.27883
CSUF	225	419	47.89	0	0.270223	0.590378	0.910533	1.05269	1.43218	1.64131	1.94913	2.06955	2.18998	2.30512	2.27046	2.19115	1.96323	1.6836	1.4404	1.11731	0.832991	0.540445	0.313693	0.125712	0.0152735	0	0	0	0.189156	0.378312	0.622687	0.898784	1.17136	1.4404	1.69065	1.91271	2.11596	2.28632	2.49251	2.66346	2.74217	2.80562	2.84909	2.8861	2.93485	2.95718	2.97832	3.00417	3.04118
CSUF	226	424	48.914	0	0.623747	0.971762	1.31978	1.47484	1.95052	2.1837	2.54162	2.65996	2.7783	2.8943	2.84941	2.75498	2.49149	2.16971	1.89922	1.52148	1.18803	0.823112	0.531642	0.264655	0.0839435	0.00349764	0	0	0.254162	0.508324	0.819615	1.16122	1.49583	1.82577	2.1289	2.39006	2.6209	2.80278	2.99457	3.1199	3.14322	3.13622	3.09192	2.97125	2.84242	2.73283	2.6209	2.50781	2.33818
CSUF	227	429	49.947	0	1.15781	1.32671	1.49561	1.60859	2.06752	2.26205	2.58586	2.67497	2.76408	2.86425	2.83222	2.75243	2.51947	2.2306	1.99764	1.65052	1.34069	0.980763	0.681409	0.38322	0.156083	0.0244608	0	0	0.340122	0.680244	1.03318	1.41174	1.77865	2.14207	2.47404	2.76175	3.01684	3.21485	3.41753	3.53401	3.53517	3.49324	3.39773	3.17234	2.9155	2.70467	2.48802	2.26903	1.94988
CSUF	228	434	51.013	0	0.525176	0.863623	1.20207	1.35962	1.81944	2.06103	2.42748	2.57045	2.71341	2.8698	2.86571	2.79861	2.55469	2.24425	1.9805	1.60004	1.25926	0.882296	0.577694	0.296433	0.105035	0.0116706	0	0	0.276593	0.553186	0.85312	1.17406	1.48567	1.7926	2.0762	2.32478	2.55119	2.73442	2.94215	3.0892	3.13122	3.14289	3.11605	3.01335	2.89431	2.7846	2.6679	2.54769	2.36504
CSUF	229	439	52.028	0	0.324263	0.784318	1.24437	1.45274	1.98304	2.27686	2.69712	2.84754	2.99797	3.11386	3.01319	2.86803	2.52738	2.12585	1.77584	1.33919	0.963424	0.595848	0.323092	0.113551	0.0117062	0	0	0	0.262805	0.52561	0.863921	1.23501	1.60258	1.96899	2.31198	2.61635	2.89261	3.1162	3.36086	3.52007	3.5505	3.53529	3.46856	3.2836	3.06821	2.88676	2.70063	2.51333	2.24409
CSUF	230	444	53.079	0	1.11871	1.28319	1.44767	1.55849	2.00411	2.19425	2.51155	2.60312	2.69469	2.80377	2.78743	2.72036	2.50572	2.23625	2.02394	1.69614	1.40567	1.06271	0.776912	0.479446	0.264803	0.0723251	0	0	0.272969	0.545938	0.831739	1.1397	1.43834	1.73347	2.00294	2.23975	2.45206	2.62587	2.82418	2.97233	3.02249	3.04932	3.04349	2.98225	2.90934	2.83118	2.74136	2.6422	2.47014
CSUF	257	456.5	55.411	0	0.537977	0.67896	0.819943	0.975673	1.35438	1.57736	1.89236	2.01505	2.13775	2.22682	2.14306	2.02803	1.7673	1.46646	1.20573	0.893089	0.631179	0.384606	0.20764	0.0743258	0.00825842	0	0	0	0.140983	0.281966	0.489606	0.717303	0.94028	1.15972	1.36736	1.55612	1.73781	1.9018	2.12772	2.34657	2.47871	2.60966	2.73354	2.90873	3.10752	3.23258	3.35292	3.47207	3.62368
CSUF	258	461.5	55.977	0	0.129566	0.435812	0.742058	0.976454	1.4582	1.79272	2.23795	2.43701	2.63607	2.74679	2.576	2.37576	1.97529	1.53712	1.15431	0.753837	0.446413	0.208483	0.0718501	0.00824509	0	0	0	0	0.191993	0.383986	0.672564	0.997656	1.32628	1.65844	1.97764	2.27211	2.55009	2.79037	3.09132	3.33455	3.43938	3.51241	3.54186	3.51476	3.46294	3.38638	3.29686	3.19792	3.03655
CSUF	260	471.5	57.205	0	0.153879	0.436779	0.71968	0.929192	1.36479	1.65124	2.02647	2.16377	2.30108	2.32771	2.11465	1.901	1.53879	1.16711	0.85462	0.545678	0.317227	0.147961	0.0520821	0.00828579	0	0	0	0	0.149144	0.298288	0.525556	0.776497	1.0227	1.27009	1.50683	1.72581	1.94006	2.13655	2.41472	2.68578	2.84913	3.00892	3.1557	3.34983	3.55105	3.65877	3.74754	3.81975	3.87242
CSUF	261	476.5	57.814	0	0.326019	0.572004	0.817989	1.01219	1.4406	1.70777	2.07616	2.2274	2.37864	2.48339	2.38041	2.24211	1.93375	1.57831	1.26759	0.905084	0.606136	0.338965	0.157713	0.0423706	0.00235392	0	0	0	0.150651	0.301302	0.527279	0.774441	1.01925	1.26053	1.48768	1.69365	1.88667	2.05733	2.28095	2.48457	2.59638	2.69995	2.78822	2.89945	3.02479	3.09541	3.1625	3.22841	3.30844
CSUF	262	481.5	58.4775	0	0.0366508	0.264832	0.493013	0.682178	1.05933	1.34426	1.71904	1.9017	2.08437	2.1825	2.02703	1.84909	1.50387	1.13736	0.821688	0.511929	0.284931	0.121775	0.0378331	0.00354685	0	0	0	0	0.130642	0.261285	0.468185	0.695183	0.921	1.14682	1.36081	1.55825	1.74742	1.91648	2.14585	2.3622	2.48753	2.60812	2.71925	2.86822	3.03847	3.14369	3.2501	3.35887	3.51434
CSUF	263	486.5	59.1015	0	0.0118221	0.241172	0.470521	0.669134	1.05926	1.36546	1.76505	1.96484	2.16464	2.2669	2.09134	1.89391	1.52151	1.1302	0.797995	0.479979	0.254176	0.10167	0.0271909	0.00236443	0	0	0	0	0.126497	0.252994	0.462246	0.69396	0.922128	1.15266	1.37137	1.57116	1.76386	1.93529	2.16818	2.38689	2.51575	2.63989	2.75456	2.91652	3.10331	3.22508	3.34685	3.47335	3.65068
CSUF	264	491.5	59.713	0	0.290312	0.492704	0.695096	0.857954	1.22379	1.45392	1.77019	1.90178	2.03336	2.12305	2.02982	1.90709	1.63802	1.33237	1.06448	0.756463	0.505095	0.283231	0.133355	0.036584	0.00236026	0	0	0	0.147516	0.295032	0.502735	0.73286	0.960625	1.18485	1.39727	1.58845	1.77019	1.93069	2.14724	2.35436	2.47709	2.59982	2.71666	2.88778	3.09076	3.22411	3.35983	3.49672	3.682
CSUF	265	496.5	60.347	0	0.453797	0.705384	0.956972	1.06866	1.41312	1.58124	1.8387	1.92217	2.00564	2.08559	2.04738	1.97508	1.77992	1.54362	1.34376	1.06866	0.8253	0.561956	0.352692	0.16459	0.0235128	0	0	0	0.192217	0.384435	0.621914	0.880555	1.13567	1.38843	1.62356	1.83165	2.02328	2.18552	2.3842	2.55349	2.63579	2.7075	2.76276	2.828	2.91441	2.96849	3.02492	3.08958	3.18246
CSUF	266	501.5	60.9595	0	0.219996	0.534108	0.84822	0.990571	1.35527	1.55762	1.84938	1.95761	2.06585	2.15526	2.09526	2.00114	1.76938	1.49527	1.25527	0.951748	0.6894	0.430581	0.236466	0.0858808	0.0094116	0	0	0	0.163527	0.327053	0.538814	0.776457	1.01057	1.24115	1.45644	1.64938	1.83056	1.98585	2.18761	2.37055	2.47054	2.56466	2.64819	2.7623	2.89995	2.98936	3.08112	3.17759	3.31524
CSUF	267	506.5	61.5955	0	0.213329	0.517411	0.821493	0.959391	1.3118	1.50627	1.78796	1.89108	1.99421	2.07789	2.01779	1.92585	1.70192	1.43555	1.20454	0.911068	0.658845	0.410157	0.222758	0.0789671	0.00825029	0	0	0	0.156166	0.312332	0.520947	0.755491	0.98532	1.21279	1.42612	1.61706	1.79621	1.95296	2.16275	2.35723	2.46919	2.57881	2.68017	2.82278	2.99132	3.10093	3.20936	3.32015	3.47101
CSUF	269	516.5	62.845	0	0.0661645	0.317826	0.569488	0.773889	1.18624	1.49225	1.8975	2.09836	2.29922	2.42741	2.29213	2.12199	1.76518	1.37173	1.02909	0.672279	0.400532	0.190223	0.0708906	0.0118151	0	0	0	0	0.111653	0.223305	0.42298	0.639197	0.851868	1.06454	1.2654	1.45208	1.63166	1.79471	2.02156	2.2425	2.37602	2.50953	2.63713	2.82144	3.03175	3.16763	3.30114	3.43347	3.60538
CSUF	270	521.5	63.4675	0	0.444303	0.691139	0.937974	1.04846	1.38698	1.55271	1.8066	1.89064	1.97468	2.05637	2.02229	1.95352	1.76428	1.53155	1.33644	1.06492	0.823959	0.563019	0.353797	0.166908	0.0235081	0	0	0	0.159855	0.31971	0.52188	0.748734	0.970885	1.18834	1.39168	1.57387	1.7443	1.89358	2.09692	2.29087	2.40723	2.52477	2.63644	2.79864	2.98671	3.1066	3.22179	3.33228	3.46921
CSUF	271	526.5	64.0945	0	0.0106411	0.232331	0.454021	0.644379	1.02037	1.31359	1.69549	1.88466	2.07384	2.16547	1.99107	1.79835	1.4401	1.06648	0.748426	0.446927	0.234105	0.0910408	0.023647	0.00118235	0	0	0	0	0.142473	0.284946	0.504862	0.749608	0.995537	1.24383	1.4803	1.69785	1.90713	2.0963	2.3576	2.60826	2.75605	2.90148	3.03627	3.21894	3.41817	3.53522	3.64163	3.73858	3.84263
CSUF	272	531.5	64.7075	0	0.4276	0.5719	0.7162	0.855199	1.18503	1.37586	1.64797	1.75339	1.85882	1.94069	1.87885	1.78697	1.56787	1.30989	1.08372	0.805725	0.567777	0.342786	0.177872	0.0577201	0.0058898	0	0	0	0.143122	0.286244	0.484142	0.706776	0.927055	1.1438	1.34641	1.52781	1.69626	1.84233	2.03257	2.20868	2.3088	2.40775	2.50081	2.63863	2.81061	2.92959	3.05563	3.18992	3.39017
CSUF	273	536.5	65.3275	0	0.013029	0.251105	0.48918	0.691722	1.08733	1.39173	1.78497	1.97093	2.15689	2.2327	2.03786	1.82998	1.45806	1.0743	0.752129	0.448909	0.235707	0.0923875	0.0248736	0.00118446	0	0	0	0	0.120222	0.240444	0.447724	0.673955	0.897817	1.12405	1.33725	1.53505	1.72575	1.89868	2.1409	2.3772	2.52052	2.66384	2.79887	2.99075	3.20277	3.33424	3.45861	3.57705	3.7263
CSUF	274	541.5	65.9725	0	0.467559	0.728358	0.989157	1.10663	1.46376	1.63998	1.909	2.00005	2.09109	2.18096	2.14983	2.08052	1.88433	1.64233	1.43909	1.15597	0.904573	0.629677	0.40882	0.207934	0.0634376	0	0	0	0.173279	0.346557	0.558016	0.785922	1.0056	1.22294	1.42147	1.59886	1.76216	1.90195	2.08463	2.25204	2.34484	2.43412	2.51518	2.62444	2.75719	2.84177	2.92753	3.01681	3.14134
CSUF	275	546.5	66.605	0	0.247248	0.536292	0.825337	0.948961	1.28216	1.45994	1.72132	1.81374	1.90616	1.98387	1.93207	1.84965	1.64361	1.39872	1.18679	0.911285	0.672279	0.430918	0.244893	0.095367	0.0117737	0	0	0	0.161889	0.323777	0.533349	0.771178	1.00783	1.2433	1.46583	1.66716	1.85789	2.02508	2.24466	2.44422	2.55489	2.65968	2.75269	2.87867	3.0282	3.12474	3.22246	3.32372	3.46677
CSUF	276	551.5	67.2425	0	0.233159	0.505767	0.778375	0.896132	1.2129	1.38247	1.63094	1.72161	1.81228	1.89177	1.84761	1.77225	1.57912	1.34832	1.14813	0.886712	0.658263	0.426281	0.248468	0.102449	0.0129533	0	0	0	0.16957	0.339141	0.552281	0.784263	1.01271	1.23998	1.45312	1.64389	1.82288	1.9795	2.1844	2.37399	2.48232	2.58713	2.68251	2.81911	2.98397	3.09348	3.20535	3.32311	3.49091
CSUF	277	556.5	67.89	0	0.0366951	0.262784	0.488873	0.6759	1.04877	1.32931	1.69863	1.87618	2.05374	2.14548	1.98745	1.80871	1.4678	1.10677	0.796638	0.493608	0.272254	0.116004	0.0343277	0.00355114	0	0	0	0	0.133759	0.267519	0.477036	0.709044	0.939867	1.17306	1.3956	1.60038	1.79806	1.9768	2.22242	2.4562	2.59351	2.72609	2.84683	3.01136	3.19247	3.30137	3.40554	3.50734	3.63932
CSUF	278	561.5	68.533	0	0.407944	0.545891	0.683837	0.81471	1.12951	1.31108	1.56811	1.66715	1.76619	1.84164	1.77916	1.68955	1.47732	1.23091	1.01397	0.749863	0.525847	0.312443	0.159169	0.0483402	0.00353709	0	0	0	0.152095	0.30419	0.51052	0.745147	0.980953	1.21676	1.44077	1.64593	1.83811	2.00671	2.22896	2.42998	2.53963	2.64456	2.73771	2.86563	3.02067	3.12325	3.22936	3.34373	3.5082
CSUF	279	566.5	69.1575	0	0.0380375	0.331045	0.624053	0.824938	1.21007	1.43829	1.70931	1.73308	1.75686	1.60649	1.29446	1.04247	0.745297	0.489733	0.299545	0.15215	0.0641883	0.0178301	0.00237734	0	0	0	0	0	0.0855844	0.171169	0.3673	0.576506	0.780957	0.986598	1.18035	1.35746	1.52863	1.68673	1.91673	2.15506	2.31434	2.48432	2.66144	2.93959	3.26053	3.4733	3.68013	3.87864	4.12113
CSUF	280	571.5	69.7625	0	0.0142244	0.232332	0.45044	0.62943	0.976743	1.23397	1.55994	1.69389	1.82784	1.8474	1.64173	1.44141	1.12136	0.803679	0.544084	0.310566	0.152912	0.0533416	0.0106683	0	0	0	0	0	0.115573	0.231147	0.43503	0.66025	0.88547	1.11069	1.32643	1.52438	1.71523	1.89185	2.14729	2.40748	2.57699	2.75479	2.93379	3.20464	3.50869	3.70072	3.87852	4.0421	4.2205
CSUF	281	576.5	70.43	0	0.0661243	0.294607	0.52309	0.708475	1.08279	1.36145	1.73222	1.9176	2.10299	2.2252	2.10358	1.9483	1.61886	1.25518	0.936367	0.605746	0.355418	0.16413	0.056678	0.00826554	0	0	0	0	0.133429	0.266859	0.47822	0.712017	0.945814	1.17961	1.4016	1.60469	1.79953	1.97428	2.21634	2.44896	2.58829	2.72763	2.85869	3.04349	3.2519	3.37942	3.49868	3.61204	3.7437
CSUF	282	581.5	71.0595	0	0.334673	0.505544	0.676416	0.820184	1.15132	1.35048	1.62858	1.73936	1.85013	1.92967	1.85602	1.75468	1.5237	1.25502	1.01934	0.740051	0.505544	0.291071	0.140233	0.038888	0.00235685	0	0	0	0.14966	0.29932	0.503188	0.734159	0.96513	1.19492	1.41411	1.61444	1.80653	1.9774	2.2119	2.43463	2.56661	2.69506	2.81526	2.98259	3.17114	3.28781	3.39858	3.50582	3.64192
CSUF	283	586.5	71.662	0	0.467028	0.584375	0.701721	0.822016	1.12511	1.2914	1.53199	1.62045	1.7089	1.77966	1.72718	1.64757	1.45416	1.22654	1.02723	0.776021	0.559018	0.345554	0.186339	0.0636856	0.00707618	0	0	0	0.150959	0.301917	0.495333	0.714694	0.935235	1.15224	1.35745	1.54261	1.71715	1.87165	2.08158	2.28207	2.40118	2.52148	2.63942	2.81632	3.02978	3.17603	3.32581	3.48148	3.70084
CSUF	284	591.5	72.25	0	0.222403	0.538944	0.855485	0.999047	1.36619	1.56976	1.86159	1.96985	2.07811	2.16695	2.10635	2.01221	1.7804	1.50622	1.26734	0.963745	0.70251	0.442452	0.248291	0.0964922	0.0117673	0	0	0	0.171803	0.343606	0.568362	0.815476	1.06024	1.305	1.53446	1.74157	1.9369	2.10753	2.32993	2.53115	2.63824	2.73826	2.82298	2.93066	3.0548	3.12893	3.19954	3.27014	3.36193
CSUF	285	596.5	72.8415	0	0.219578	0.531331	0.843084	0.985164	1.34682	1.54761	1.83647	1.94332	2.05017	2.1353	2.07248	1.97737	1.74605	1.47129	1.23175	0.929976	0.668127	0.412148	0.221926	0.0751496	0.00704527	0	0	0	0.203726	0.407452	0.669301	0.956983	1.24466	1.53117	1.79772	2.03491	2.24862	2.42475	2.62671	2.77584	2.8275	2.85334	2.85099	2.80167	2.75353	2.70656	2.66311	2.62906	2.59912
CSUF	286	601.5	73.425	0	0.389151	0.521226	0.653302	0.779481	1.08137	1.25708	1.5059	1.60436	1.70283	1.78066	1.72642	1.64387	1.4434	1.20637	0.998821	0.742925	0.524764	0.316038	0.163915	0.053066	0.00471698	0	0	0	0.127948	0.255896	0.436321	0.637972	0.838443	1.03656	1.22406	1.39269	1.55189	1.69104	1.87677	2.04953	2.14858	2.24646	2.33962	2.477	2.64858	2.77005	2.90212	3.05071	3.28715
CSUF	312	605	73.772	0	1.01679	1.16652	1.31626	1.4184	1.82465	1.99992	2.29242	2.37947	2.46653	2.57099	2.56229	2.50483	2.31099	2.06492	1.87224	1.57277	1.30813	0.992415	0.730092	0.458484	0.263483	0.103304	0.0255358	0.0545538	0.302948	0.551342	0.812503	1.08992	1.3534	1.6076	1.83394	2.02313	2.18563	2.30867	2.43171	2.50947	2.52224	2.5176	2.4909	2.423	2.36671	2.3226	2.28546	2.2576	2.22974
CSUF	313	610	74.596	0	0.477629	0.763269	1.04891	1.17885	1.56751	1.76418	2.06387	2.17099	2.2781	2.38873	2.3659	2.29683	2.08494	1.82154	1.60029	1.28655	1.00911	0.703566	0.457728	0.234132	0.0772635	0.00468263	0	0	0.197256	0.394512	0.620449	0.862775	1.0934	1.31816	1.52303	1.70448	1.87071	2.01236	2.19381	2.35771	2.44434	2.52511	2.59418	2.67964	2.77797	2.83065	2.87748	2.91962	2.95708
CSUF	314	615	75.475	0	0.0555891	0.399768	0.743947	0.962755	1.385	1.6109	1.87465	1.85691	1.83917	1.62509	1.2685	0.992324	0.691906	0.44353	0.264935	0.131285	0.0544063	0.014193	0.00118275	0	0	0	0	0	0.0538149	0.10763	0.43052	0.754592	1.07866	1.42521	1.76939	2.10292	2.43409	2.74042	3.15438	3.51867	3.70436	3.85339	3.9551	4.01542	4.03435	3.99059	3.9208	3.83091	3.65942
CSUF	315	620	76.433	0	1.16191	1.33329	1.50468	1.62087	2.08563	2.28548	2.61779	2.71597	2.81415	2.93325	2.92337	2.8583	2.63987	2.36217	2.14721	1.81026	1.51513	1.16307	0.873758	0.571661	0.354383	0.189392	0.115029	0.130134	0.394469	0.658804	0.930692	1.21536	1.48028	1.73125	1.94737	2.12281	2.26573	2.36449	2.43944	2.45744	2.42143	2.36101	2.2727	2.10713	1.9462	1.83582	1.73822	1.65921	1.58252
CSUF	316	625	77.374	0	1.24989	1.43476	1.61963	1.7452	2.24632	2.46141	2.82185	2.9294	3.03694	3.16891	3.1631	3.09624	2.86254	2.56606	2.33701	1.97541	1.65916	1.27896	0.967357	0.639479	0.404616	0.220911	0.137197	0.146499	0.41508	0.683661	0.961544	1.24873	1.51498	1.76264	1.97425	2.14284	2.27655	2.36491	2.42537	2.43118	2.39049	2.32654	2.23818	2.07249	1.91146	1.79984	1.69869	1.61265	1.52022
CSUF	317	630	78.301	0	1.29432	1.48603	1.67773	1.80786	2.32605	2.54913	2.92209	3.03247	3.14285	3.27878	3.27181	3.2021	2.95927	2.6537	2.41668	2.04372	1.71724	1.32569	1.00501	0.668073	0.426405	0.239344	0.152204	0.161499	0.433376	0.705252	0.985262	1.27573	1.5418	1.7916	2.00538	2.17617	2.31444	2.40738	2.47593	2.48988	2.45386	2.3946	2.30746	2.14248	1.97866	1.86015	1.74977	1.65217	1.53657
CSUF	318	635	79.274	0	0.798279	0.918785	1.03929	1.11924	1.43784	1.57304	1.79995	1.86285	1.92574	1.99687	1.97571	1.92104	1.75998	1.56011	1.39905	1.15803	0.944062	0.695996	0.490254	0.284512	0.135202	0.0305674	0	0	0.237485	0.47497	0.699523	0.931129	1.15098	1.36495	1.56129	1.73411	1.89635	2.03626	2.22201	2.39484	2.49242	2.58529	2.66759	2.77399	2.89802	2.96974	3.03793	3.10494	3.18841
CSUF	319	640	80.24	0	0.987663	1.13342	1.27918	1.37713	1.77126	1.93918	2.2202	2.30066	2.38112	2.47674	2.46099	2.40094	2.20971	1.9695	1.78059	1.49024	1.2337	0.931692	0.682152	0.426782	0.242543	0.107279	0.0524732	0.0792929	0.348072	0.616852	0.899041	1.20455	1.5054	1.80858	2.0966	2.36013	2.6085	2.82306	3.08543	3.29299	3.37345	3.41892	3.41659	3.32855	3.19504	3.05161	2.88486	2.69946	2.39569
CSUF	320	645	81.189	0	1.01756	1.16716	1.31677	1.41806	1.82322	1.99669	2.28659	2.37042	2.45424	2.55321	2.53924	2.47869	2.28426	2.03861	1.8465	1.54962	1.28883	0.979137	0.725329	0.462208	0.273599	0.133889	0.0768407	0.102454	0.371397	0.640339	0.922088	1.22363	1.51702	1.80925	2.07936	2.32036	2.54273	2.72784	2.94731	3.11321	3.17142	3.1982	3.1854	3.09517	2.97234	2.84776	2.70456	2.54855	2.29591
CSUF	321	650	82.216	0	0.935552	1.07296	1.21037	1.30393	1.67581	1.83485	2.10031	2.17691	2.25351	2.34239	2.32719	2.26988	2.08862	1.86175	1.68282	1.40801	1.16593	0.880588	0.6467	0.405796	0.233888	0.107588	0.058472	0.0853691	0.336214	0.587059	0.844336	1.11798	1.38345	1.6454	1.88982	2.1085	2.31315	2.4874	2.70316	2.87916	2.95401	3.00663	3.02651	2.99844	2.9505	2.88267	2.80081	2.70959	2.55698
CSUF	322	655	83.145	0	0.835323	0.962029	1.08874	1.17203	1.5064	1.64835	1.88652	1.95339	2.02026	2.09652	2.07833	2.02378	1.85836	1.65187	1.4888	1.24125	1.02304	0.769623	0.561966	0.350789	0.207658	0.0950297	0.0539675	0.105589	0.345509	0.58543	0.817725	1.05941	1.28818	1.51109	1.71523	1.89825	2.07188	2.2244	2.42795	2.61742	2.71949	2.81452	2.89195	2.97349	3.05034	3.0738	3.08084	3.07263	3.02394
CSUF	323	660	84.119	0	0.770364	0.887211	1.00406	1.08039	1.38924	1.52077	1.74037	1.80261	1.86485	1.93589	1.91945	1.86954	1.71688	1.52546	1.37397	1.14498	0.942992	0.70695	0.513185	0.317071	0.183196	0.0775062	0.0399274	0.0892495	0.317071	0.544892	0.768016	1.00288	1.22718	1.45148	1.66169	1.85663	2.04569	2.2195	2.45906	2.68806	2.81841	2.93936	3.04036	3.15016	3.24939	3.27992	3.29049	3.28344	3.23119
CSUF	324	665	84.982	0	0.786985	0.906208	1.02543	1.10413	1.4201	1.55518	1.77953	1.84413	1.90873	1.98391	1.96981	1.92048	1.76543	1.5728	1.4201	1.18753	0.983144	0.743525	0.547366	0.348858	0.20908	0.109238	0.0763493	0.109238	0.332413	0.555588	0.775239	1.00546	1.22629	1.44476	1.65032	1.83943	2.02384	2.19299	2.4285	2.65461	2.78499	2.90832	3.01404	3.13208	3.24191	3.28185	3.30181	3.30416	3.26247
CSUF	325	670	85.923	0	0	0	0	0	0	0	0	0	0	0	0	0	0	0	0	0	0	0	0	0	0	0	0	0	0.00298079	0.00596157	0.102539	0.314771	0.67485	1.01466	1.43555	1.8934	2.41086	2.96171	3.86548	4.81337	5.42265	6.00688	6.52196	7.07639	7.42693	7.42693	7.25285	6.90946	6.08796
CSUF	326	675	87.14	0	0	0	0	0	0	0	0	0	0	0	0	0	0	0	0	0	0	0	0	0	0	0	0	0	0	0	0.0239044	0.178088	0.454184	0.724304	1.07211	1.4749	1.95777	2.50638	3.47272	4.55618	5.302	6.05021	6.74703	7.56276	8.12751	8.20878	8.05579	7.67093	6.66814
CSUF	327	680	88.409	0	0.964764	1.10702	1.24928	1.34528	1.73049	1.8944	2.16955	2.24916	2.32878	2.42303	2.40898	2.35103	2.16486	1.93187	1.74805	1.46471	1.21532	0.920272	0.67674	0.426182	0.245874	0.1124	0.0585415	0.0819581	0.335443	0.588927	0.852364	1.13453	1.40851	1.67897	1.9307	2.1555	2.36508	2.54304	2.76257	2.94347	3.02074	3.07577	3.09802	3.0746	3.03245	2.96922	2.89078	2.80063	2.64549
CSUF	328	685	89.55	0	0.906589	1.0407	1.17482	1.26501	1.62694	1.78155	2.03924	2.11362	2.18799	2.27584	2.2612	2.20556	2.02987	1.80849	1.63397	1.36574	1.12914	0.850366	0.619619	0.381845	0.220205	0.0597365	0.0011713	0.0632504	0.313324	0.563397	0.821083	1.09634	1.36457	1.63045	1.8776	2.09898	2.3063	2.48433	2.70864	2.8978	2.98682	3.05827	3.10161	3.11684	3.11801	3.08404	3.03485	2.97042	2.841
CSUF	329	690	90.882	0	0.961853	1.10327	1.24468	1.34169	1.72502	1.89098	2.16563	2.24627	2.32691	2.4245	2.41457	2.35964	2.17732	1.94591	1.76593	1.48661	1.24001	0.94666	0.707073	0.456968	0.278154	0.143752	0.0876537	0.107522	0.353537	0.599551	0.8555	1.12898	1.39077	1.64906	1.88514	2.092	2.28133	2.43911	2.62727	2.77804	2.84115	2.88673	2.90543	2.8879	2.86219	2.81661	2.76051	2.69506	2.57819
CSUF	330	695	92.04	0	0.987553	1.13364	1.27973	1.3779	1.77175	1.94121	2.22287	2.30468	2.38649	2.48291	2.46888	2.40986	2.22053	1.98095	1.79279	1.50178	1.24584	0.943143	0.694209	0.437095	0.25244	0.11687	0.0619412	0.0888214	0.357039	0.625256	0.904575	1.20376	1.49243	1.77993	2.04406	2.27663	2.48934	2.66464	2.8715	3.03044	3.08888	3.1216	3.12277	3.06609	2.99305	2.91007	2.81423	2.70788	2.53024
CSUF	331	700	93.097	0	0.805552	0.927676	1.0498	1.12965	1.45258	1.58997	1.81895	1.88412	1.94929	2.02504	2.00918	1.95751	1.79781	1.59936	1.44083	1.20128	0.988739	0.742141	0.537817	0.329971	0.187884	0.0657593	0.0140913	0.072805	0.305311	0.537817	0.770324	1.01692	1.25647	1.49485	1.72031	1.92581	2.12426	2.3004	2.53643	2.75015	2.86288	2.96152	3.0355	3.10243	3.15762	3.16232	3.15293	3.13179	3.07073
CSUF	332	705	94.183	0	0.802906	0.924986	1.04707	1.12689	1.44969	1.58821	1.81945	1.88695	1.95444	2.03426	2.02429	1.97675	1.82063	1.62577	1.47317	1.23605	1.02828	0.781777	0.578703	0.370933	0.221856	0.113862	0.0716042	0.095081	0.313415	0.531749	0.753605	0.991895	1.22079	1.44969	1.6645	1.86054	2.04952	2.21621	2.44217	2.65053	2.76439	2.86886	2.95455	3.04729	3.1365	3.16819	3.18345	3.1858	3.15059
CSUF	333	710	95.371	0	0.7674	0.883744	1.00009	1.07765	1.38555	1.51717	1.73811	1.80157	1.86503	1.94024	1.92966	1.88383	1.73458	1.54655	1.39965	1.17284	0.974234	0.739196	0.547639	0.350207	0.210359	0.110468	0.0752123	0.102242	0.317889	0.533537	0.748597	0.977759	1.1987	1.41846	1.62529	1.8145	1.999	2.16353	2.39093	2.60658	2.72997	2.84514	2.94503	3.06196	3.17772	3.22943	3.26351	3.28466	3.27585
CSUF	334	715	96.515	0	0.805675	0.927818	1.04996	1.131	1.45397	1.59256	1.82275	1.88911	1.95546	2.03415	2.02065	1.97073	1.81218	1.6137	1.45632	1.21673	1.00416	0.753999	0.547295	0.335894	0.19261	0.0516759	0.00117445	0.0587227	0.288916	0.519108	0.753999	1.00651	1.25197	1.49743	1.72762	1.9355	2.13163	2.3031	2.52566	2.72238	2.82221	2.90795	2.97254	3.03185	3.08764	3.09938	3.10056	3.09234	3.05534
CSUF	335	720	97.739	0	0.930744	1.06755	1.20435	1.2979	1.66973	1.82992	2.09768	2.17719	2.2567	2.35434	2.34908	2.2988	2.12574	1.90709	1.73754	1.47095	1.23826	0.958806	0.730798	0.492265	0.323889	0.195269	0.141482	0.160191	0.387615	0.615039	0.851233	1.10029	1.33999	1.57735	1.79601	1.99245	2.17719	2.33621	2.54025	2.71974	2.8086	2.8846	2.93605	2.97113	2.99685	2.98165	2.95008	2.90448	2.80159
CSUF	336	725	98.954	0	0	0	0	0	0	0	0	0	0	0	0	0	0	0	0	0	0	0	0	0	0	0	0	0	0.00297945	0.00595891	0.10011	0.328932	0.721028	1.09167	1.55408	2.06059	2.63622	3.25356	4.25824	5.29866	5.95056	6.55599	7.06369	7.53981	7.74896	7.61191	7.28178	6.77409	5.71817
CSUF	337	730	100.119	0	1.2043	1.3814	1.55851	1.67929	2.16008	2.3668	2.71055	2.811	2.91146	3.03456	3.02469	2.95791	2.73261	2.44809	2.2286	1.88252	1.58173	1.22172	0.929066	0.621313	0.402982	0.236912	0.167232	0.190458	0.481372	0.772286	1.07307	1.39244	1.69438	1.98588	2.24369	2.45738	2.63855	2.76978	2.88068	2.91959	2.88359	2.81391	2.70474	2.48699	2.25995	2.09272	1.93246	1.78613	1.6038
CSUF	338	735	101.296	0	1.01412	1.16333	1.31253	1.41394	1.81959	1.99327	2.28352	2.36862	2.45371	2.55745	2.54871	2.49218	2.29984	2.05855	1.86971	1.57597	1.31719	1.00829	0.75418	0.489576	0.299574	0.156198	0.0944182	0.113069	0.368931	0.624792	0.895225	1.18547	1.46523	1.73916	1.99094	2.20892	2.40708	2.56911	2.75503	2.89549	2.94562	2.97126	2.96543	2.90482	2.82905	2.74629	2.65187	2.54929	2.37852
CSUF	339	740	102.421	0	0.850225	0.978052	1.10588	1.19032	1.53041	1.67582	1.9174	1.98542	2.05344	2.1326	2.11325	2.05696	1.88691	1.67465	1.50343	1.24661	1.01793	0.750544	0.527726	0.303736	0.136036	0.0257999	0	0	0.244513	0.489026	0.741162	1.00972	1.27006	1.52923	1.77081	1.99011	2.19651	2.37829	2.61576	2.83096	2.94354	3.04439	3.12179	3.19509	3.25783	3.26487	3.25079	3.21678	3.12003
CSUF	340	745	103.57	0	0.855592	0.985103	1.11461	1.20017	1.54241	1.68892	1.9327	2.00244	2.07217	2.15187	2.13312	2.07686	1.90574	1.69243	1.52014	1.26112	1.03023	0.759485	0.53328	0.305904	0.133613	0.0246129	0	0	0.245543	0.491087	0.75128	1.03257	1.30917	1.58695	1.85183	2.09444	2.32651	2.53396	2.81173	3.06138	3.19265	3.30751	3.3919	3.4587	3.49855	3.47628	3.42354	3.34267	3.161
CSUF	341	750	104.746	0	0.827038	0.951973	1.07691	1.1602	1.49219	1.63413	1.8711	1.93914	2.00718	2.08812	2.07405	2.02243	1.85937	1.65525	1.49219	1.24349	1.02295	0.762517	0.545493	0.32495	0.161888	0.0375393	0	0	0.229928	0.459856	0.69565	0.94904	1.19305	1.43353	1.65408	1.84881	2.02712	2.17611	2.35911	2.51513	2.59138	2.65708	2.7087	2.76442	2.83656	2.87645	2.91751	2.96209	3.02133
CSUF	342	755	105.68	0	1.18607	1.3605	1.53492	1.65353	2.12796	2.33145	2.67099	2.77158	2.87216	2.99484	2.98786	2.92449	2.70355	2.42447	2.21052	1.87097	1.57678	1.22212	0.933743	0.630247	0.415126	0.251169	0.1814	0.203493	0.488965	0.774437	1.06863	1.3791	1.67097	1.95005	2.1954	2.39657	2.56866	2.69541	2.8146	2.87797	2.871	2.83728	2.77099	2.61867	2.45122	2.31284	2.16749	2.02098	1.80527
CSUF	346	779.5	110.055	0	0.942607	1.08178	1.22095	1.31567	1.69342	1.85481	2.12496	2.20448	2.28401	2.37991	2.37172	2.31909	2.1425	1.91796	1.74488	1.47239	1.23498	0.950794	0.719235	0.477151	0.305236	0.176593	0.122796	0.143847	0.37599	0.608134	0.846709	1.09815	1.33672	1.56945	1.77879	1.96123	2.1273	2.26296	2.42727	2.56235	2.62082	2.6676	2.6945	2.70327	2.71555	2.7062	2.69099	2.67462	2.63544
CSUF	347	784.5	110.906	0	1.10144	1.26428	1.42711	1.5376	1.97841	2.168	2.48319	2.57624	2.66929	2.78211	2.77397	2.71348	2.50646	2.24476	2.04238	1.72486	1.44572	1.11308	0.840913	0.555956	0.352416	0.197725	0.131429	0.150038	0.416967	0.683896	0.963037	1.25846	1.53877	1.8086	2.04936	2.25058	2.42388	2.5553	2.68383	2.75768	2.76001	2.73675	2.68441	2.56228	2.43783	2.33781	2.24011	2.14706	2.01912
CSUF	348	789.5	111.794	0	0.891677	1.02683	1.16199	1.25209	1.61251	1.76814	2.02792	2.10749	2.18706	2.28536	2.28712	2.24323	2.07941	1.87112	1.71197	1.45687	1.23571	0.966568	0.748915	0.516049	0.352224	0.223504	0.168506	0.181378	0.396691	0.612004	0.840189	1.08476	1.31996	1.554	1.77048	1.96356	2.14494	2.30057	2.49833	2.67152	2.75811	2.83183	2.88566	2.92837	2.96757	2.9664	2.95353	2.92779	2.85992
CSUF	349	794.5	112.698	0	0.857509	0.988713	1.11992	1.2066	1.55336	1.7033	1.95283	2.0278	2.10277	2.1959	2.19415	2.14963	1.98914	1.78648	1.6295	1.38115	1.16443	0.903196	0.691162	0.466241	0.306923	0.185091	0.133547	0.149947	0.363153	0.576359	0.798936	1.03791	1.26752	1.49596	1.71033	1.90362	2.08871	2.25272	2.47178	2.67445	2.78691	2.89117	2.97902	3.07567	3.16997	3.20277	3.21683	3.21332	3.15884
CSUF	350	799.5	113.573	0	0	0	0	0	0	0	0	0	0	0	0	0	0	0	0	0	0	0	0	0	0	0	0	0	0.0053177	0.0106354	0.406509	0.938279	1.4795	2.08927	2.71557	3.34897	3.99655	4.60631	5.43528	6.13427	6.45333	6.66367	6.73339	6.56323	6.20281	5.79393	5.31061	4.77293	3.92387
CSUF	351	804.5	114.419	0	0.962213	1.10368	1.24515	1.34102	1.7245	1.88818	2.16059	2.23951	2.31843	2.41079	2.39618	2.33831	2.15475	1.92326	1.74204	1.46261	1.21943	0.930646	0.696815	0.454801	0.286443	0.163681	0.120423	0.153159	0.408034	0.66291	0.913109	1.17266	1.41468	1.64617	1.85311	2.02965	2.18865	2.3196	2.47744	2.61189	2.67502	2.72763	2.76271	2.78668	2.81298	2.80947	2.79544	2.77323	2.71244
CSUF	352	809.5	115.117	0	0.746593	0.86046	0.974327	1.04946	1.34997	1.48027	1.69509	1.75907	1.82305	1.89994	1.89348	1.85122	1.70918	1.52958	1.38988	1.17271	0.982544	0.757158	0.572857	0.382687	0.250038	0.151432	0.116215	0.139693	0.335732	0.531771	0.727811	0.932067	1.12576	1.31593	1.49436	1.65636	1.816	1.96157	2.17287	2.38651	2.51916	2.65181	2.77507	2.93648	3.09906	3.17889	3.23876	3.27984	3.28747
CSUF	353	814.5	115.697	0	0.805984	0.927819	1.04965	1.13166	1.45616	1.59674	1.83104	1.90074	1.97044	2.05596	2.05245	2.0091	1.85681	1.66351	1.51473	1.27809	1.07191	0.823556	0.619717	0.406506	0.25187	0.134721	0.0843472	0.0972335	0.301658	0.506083	0.722808	0.957106	1.18672	1.41633	1.63305	1.83104	2.02082	2.18834	2.41502	2.62531	2.74245	2.85023	2.94044	3.04177	3.14076	3.17708	3.19582	3.19816	3.1554
CSUF	354	819.5	116.3	0	1.03699	1.18946	1.34192	1.44434	1.85751	2.03325	2.32654	2.41034	2.49414	2.59423	2.58026	2.51974	2.32538	2.08097	1.89475	1.60379	1.35356	1.05794	0.824008	0.580763	0.421315	0.306093	0.276997	0.323551	0.588328	0.853104	1.09402	1.33261	1.54676	1.74811	1.92385	2.07399	2.21481	2.33353	2.48948	2.63031	2.70014	2.76066	2.80023	2.81245	2.80489	2.75833	2.6885	2.59772	2.41616
CSUF	355	824.5	116.901	0	0	0	0	0	0	0	0	0	0	0	0	0	0	0	0	0	0	0	0	0	0	0	0	0	0	0	0.0631471	0.299055	0.731553	1.15929	1.70259	2.30785	2.9977	3.73164	4.89986	6.0657	6.75674	7.35723	7.8076	8.08879	8.01134	7.63246	7.05103	6.29803	4.9499
CSUF	356	829.5	117.508	0	1.01444	1.1641	1.31376	1.41509	1.82039	1.9951	2.28627	2.37245	2.45864	2.56404	2.55764	2.5029	2.31305	2.07313	1.88795	1.59561	1.33938	1.03424	0.78383	0.520612	0.333098	0.188678	0.124621	0.138597	0.372698	0.606798	0.85371	1.1146	1.36733	1.61541	1.84718	2.05333	2.24783	2.41555	2.62868	2.80921	2.89306	2.95712	2.9909	2.98333	2.9478	2.88142	2.79174	2.68226	2.48135
CSUF	357	834.5	118.128	0	0	0	0	0	0	0	0	0	0	0	0	0	0	0	0	0	0	0	0	0	0	0	0	0	0.239037	0.478075	1.23928	2.04458	2.8348	3.63314	4.37694	5.03371	5.61158	6.06064	6.48476	6.66288	6.57701	6.36466	6.01655	5.31046	4.53939	3.97777	3.43703	2.93227	2.29
CSUF	358	839.5	118.763	0	0	0	0	0	0	0	0	0	0	0	0	0	0	0	0	0	0	0	0	0	0	0	0	0	0.00475701	0.00951401	0.15817	0.42932	0.882425	1.29391	1.78507	2.29644	2.84588	3.40602	4.2706	5.13638	5.66322	6.14962	6.55872	6.96128	7.18189	7.12005	6.90242	6.53494	5.70543
CSUF	359	844.5	119.368	0	0	0	0	0	0	0	0	0	0	0	0	0	0	0	0	0	0	0	0	0	0	0	0	0	0.00296715	0.0059343	0.237372	0.614793	1.03613	1.51562	2.01529	2.5197	3.03836	3.53921	4.26557	4.95395	5.34561	5.69336	5.97227	6.23338	6.39005	6.35682	6.22864	6.00551	5.47557
CSUF	360	849.5	119.966	0	0	0	0	0	0	0	0	0	0	0	0	0	0	0	0	0	0	0	0	0	0	0	0	0	0.00414803	0.00829605	0.31525	0.770348	1.23374	1.73506	2.24349	2.74718	3.26153	3.751	4.44787	5.09022	5.43865	5.73494	5.95064	6.09878	6.12604	6.00516	5.79775	5.51095	4.93378
CSUF	361	854.5	120.612	0	0	0	0	0	0	0	0	0	0	0	0	0	0	0	0	0	0	0	0	0	0	0	0	0	0	0	0.192438	0.553556	0.983572	1.47061	1.99446	2.53377	3.10039	3.65632	4.47774	5.25997	5.70543	6.09387	6.39559	6.63911	6.72345	6.60347	6.36352	6.0119	5.28135
CSUF	362	859.5	121.245	0	0	0	0	0	0	0	0	0	0	0	0	0	0	0	0	0	0	0	0	0	0	0	0	0	0.0059137	0.0118274	0.432883	0.946191	1.44649	2.00474	2.56063	3.1106	3.67122	4.19991	4.94444	5.61446	5.96455	6.24486	6.427	6.48259	6.38206	6.14788	5.81553	5.39447	4.61978
CSUF	363	864.5	121.844	0	0	0	0	0	0	0	0	0	0	0	0	0	0	0	0	0	0	0	0	0	0	0	0	0	0.00532566	0.0106513	0.383448	0.878143	1.37402	1.92552	2.48886	3.05693	3.64512	4.21201	5.0221	5.76119	6.15055	6.46417	6.66536	6.7204	6.58726	6.30914	5.91977	5.43454	4.56232
CSUF	364	869.5	122.486	0	0	0	0	0	0	0	0	0	0	0	0	0	0	0	0	0	0	0	0	0	0	0	0	0	0.00532469	0.0106494	0.379828	0.887448	1.3998	1.96895	2.54993	3.13802	3.74621	4.32956	5.15371	5.89147	6.26775	6.55765	6.72686	6.71739	6.51032	6.18374	5.75303	5.23476	4.34199
CSUF	365	874.5	123.105	0	0	0	0	0	0	0	0	0	0	0	0	0	0	0	0	0	0	0	0	0	0	0	0	0	0.0117169	0.0234337	0.776829	1.44118	2.0153	2.68668	3.30181	3.87829	4.42078	4.88008	5.41202	5.76939	5.84906	5.82563	5.68151	5.26908	4.75822	4.33524	3.90172	3.47522	2.89758
CSUF	366	879.5	123.727	0	0	0	0	0	0	0	0	0	0	0	0	0	0	0	0	0	0	0	0	0	0	0	0	0	0	0	0.238371	0.681906	1.17288	1.70061	2.26274	2.83791	3.43918	4.02147	4.84627	5.58214	5.95689	6.2427	6.40754	6.39746	6.20238	5.89878	5.50624	5.04492	4.27466
CSUF	367	884.5	124.338	0	0	0	0	0	0	0	0	0	0	0	0	0	0	0	0	0	0	0	0	0	0	0	0	0	0	0	0.0608432	0.257689	0.612011	0.947245	1.36122	1.80859	2.30727	2.83577	3.69772	4.60738	5.20269	5.78368	6.31576	6.9409	7.40736	7.51235	7.45031	7.2141	6.51201
CSUF	368	889.5	124.974	0	0	0	0	0	0	0	0	0	0	0	0	0	0	0	0	0	0	0	0	0	0	0	0	0	0	0	0.23497	0.647948	1.09059	1.56765	2.07082	2.58349	3.1187	3.63729	4.38196	5.06135	5.42093	5.71167	5.90511	5.98521	5.91816	5.7271	5.45772	5.12544	4.54454
CSUF	369	894.5	125.588	0	0	0	0	0	0	0	0	0	0	0	0	0	0	0	0	0	0	0	0	0	0	0	0	0	0	0	0.243142	0.681983	1.14454	1.62846	2.12779	2.62712	3.13831	3.62578	4.31132	4.92688	5.24593	5.49856	5.66105	5.7079	5.62191	5.43095	5.17002	4.85572	4.3208
CSUF	370	899.5	126.184	0	0	0	0	0	0	0	0	0	0	0	0	0	0	0	0	0	0	0	0	0	0	0	0	0	0.00473619	0.00947239	0.34219	0.818178	1.30245	1.83528	2.37757	2.92342	3.48229	4.01629	4.76698	5.43952	5.78526	6.05641	6.22217	6.24704	6.11324	5.86459	5.53187	5.12693	4.42479
CSUF	371	904.5	126.797	0	0.622288	0.717934	0.813579	0.876162	1.12768	1.23749	1.41815	1.47306	1.52797	1.5941	1.59055	1.55631	1.43823	1.28708	1.17018	0.984797	0.821845	0.627011	0.464059	0.294022	0.178303	0.0531365	0.00236162	0.00944649	0.192472	0.375498	0.554982	0.748635	0.939926	1.13122	1.31188	1.47483	1.62716	1.75823	1.92118	2.0617	2.13018	2.19159	2.24	2.3014	2.39232	2.46317	2.55173	2.66863	2.8924
CSUF	372	909.5	127.391	0	0	0	0	0	0	0	0	0	0	0	0	0	0	0	0	0	0	0	0	0	0	0	0	0	0.00355417	0.00710833	0.274855	0.746375	1.24633	1.78538	2.34338	2.90257	3.47479	4.01976	4.77917	5.45446	5.79684	6.06222	6.22216	6.24467	6.11553	5.88096	5.56464	5.18434	4.52208
CSUF	373	914.5	128.012	0	0	0	0	0	0	0	0	0	0	0	0	0	0	0	0	0	0	0	0	0	0	0	0	0	0	0	0.0904509	0.349902	0.817628	1.26988	1.83163	2.44098	3.11579	3.81322	4.88554	5.92215	6.51246	7.01113	7.36937	7.56277	7.46458	7.13134	6.63981	6.01498	4.90399
CSUF	374	919.5	128.635	0	0	0	0	0	0	0	0	0	0	0	0	0	0	0	0	0	0	0	0	0	0	0	0	0	0	0	0.0596168	0.277814	0.670093	1.04687	1.51307	2.01982	2.58618	3.18473	4.14515	5.13301	5.75183	6.33011	6.82374	7.31558	7.57968	7.50814	7.25775	6.83566	5.90564
CSUF	375	924.5	129.257	0	0	0	0	0	0	0	0	0	0	0	0	0	0	0	0	0	0	0	0	0	0	0	0	0	0	0	0.226698	0.651609	1.11925	1.62012	2.1471	2.68477	3.24143	3.77791	4.53396	5.20931	5.55351	5.817	5.97011	5.97071	5.80513	5.54046	5.19863	4.79746	4.13516
CSUF	376	929.5	129.867	0	0	0	0	0	0	0	0	0	0	0	0	0	0	0	0	0	0	0	0	0	0	0	0	0	0.00354895	0.0070979	0.301661	0.822174	1.38173	1.99214	2.62741	3.26385	3.90621	4.50125	5.28084	5.90782	6.16453	6.3053	6.30412	6.04209	5.61917	5.20395	4.74495	4.26584	3.57261
CSUF	1	958.5	133.319	0	0	0	0	0	0	0	0	0	0	0	0	0	0	0	0	0	0	0	0	0	0	0	0	0	0.00534858	0.0106972	0.17472	0.456412	0.929464	1.3621	1.87557	2.39735	2.93578	3.45399	4.17665	4.81848	5.14652	5.40563	5.57678	5.67068	5.68138	5.59818	5.47338	5.31649	5.01875
CSUF	2	963.5	133.894	0	0.717229	0.887439	1.05765	1.15156	1.49315	1.64458	1.88992	1.95976	2.0296	2.1018	2.06717	1.99908	1.81596	1.59058	1.40511	1.13982	0.903873	0.639754	0.424937	0.223033	0.034042	0	0	0	0.234772	0.469544	0.714881	0.97313	1.21847	1.45793	1.6751	1.86644	2.04134	2.19042	2.38176	2.55432	2.64706	2.73509	2.8114	2.90824	3.02269	3.08608	3.14477	3.1976	3.24807
CSUF	3	968.5	135.226	0	0.0413846	0.302108	0.562831	0.773301	1.19069	1.49694	1.89305	2.06627	2.2395	2.29625	2.08519	1.86704	1.48866	1.10083	0.775666	0.467055	0.24949	0.100505	0.0271956	0.00236483	0	0	0	0	0.150758	0.301516	0.527358	0.774483	1.01688	1.25691	1.48157	1.68494	1.8765	2.04322	2.26196	2.46179	2.57412	2.67936	2.77513	2.90875	3.07074	3.17716	3.28594	3.39945	3.56026
CSUF	4	973.5	136.728	0	0.0106442	0.226485	0.442326	0.629191	0.994642	1.27967	1.64985	1.8314	2.01294	2.09691	1.9201	1.72791	1.37783	1.01357	0.706066	0.416307	0.21525	0.0816056	0.0201057	0.00118269	0	0	0	0	0.149019	0.298038	0.506191	0.737999	0.968623	1.19688	1.41213	1.60846	1.79414	1.95972	2.18206	2.39376	2.51676	2.63976	2.75449	2.92361	3.12348	3.25713	3.39077	3.52915	3.71897
CSUF	5	978.5	138.367	0	0.311368	0.491914	0.67246	0.815713	1.1401	1.32716	1.58052	1.65688	1.73324	1.74449	1.6042	1.46213	1.21469	0.953046	0.729288	0.492506	0.306632	0.155092	0.0591954	0	0	0	0	0	0.145029	0.290058	0.496058	0.724552	0.951862	1.17799	1.39346	1.59117	1.78415	1.95937	2.21036	2.46253	2.62117	2.78574	2.94793	3.19004	3.46293	3.63578	3.79916	3.95307	4.13184
CSUF	6	983.5	139.978	0	0.0283936	0.311147	0.5939	0.80212	1.20318	1.467	1.79116	1.87221	1.95325	1.87221	1.58058	1.32859	0.990228	0.677898	0.435369	0.233064	0.105293	0.0319428	0.00473227	0	0	0	0	0	0.134278	0.268556	0.488607	0.725221	0.958285	1.1878	1.4043	1.60069	1.78762	1.95561	2.18335	2.40281	2.53295	2.6619	2.78494	2.9624	3.16826	3.30194	3.43445	3.56695	3.74323
CSUF	7	988.5	141.397	0	0.0272948	0.218952	0.410609	0.53759	0.78087	0.918531	1.07993	1.08111	1.0823	0.968374	0.762476	0.600487	0.418917	0.268202	0.157835	0.0771376	0.0296683	0.00712039	0	0	0	0	0	0	0.110959	0.221919	0.436717	0.666944	0.892423	1.11909	1.3327	1.52851	1.71483	1.88097	2.1106	2.33074	2.46366	2.59657	2.72592	2.92174	3.15671	3.31929	3.49137	3.67294	3.94529
CSUF	8	993.5	142.992	0	0.0367632	0.326125	0.615487	0.813534	1.1954	1.42428	1.69466	1.72016	1.74566	1.59683	1.28553	1.03411	0.737635	0.482665	0.294105	0.148239	0.0616673	0.0166027	0.00118591	0	0	0	0	0	0.0942798	0.18856	0.393722	0.615487	0.833694	1.05546	1.26418	1.4563	1.64011	1.80377	2.02909	2.24611	2.38012	2.5165	2.65406	2.87109	3.14029	3.33478	3.53994	3.75933	4.08012
CSUF	9	998.5	144.439	0	0	0	0	0	0	0	0	0	0	0	0	0	0	0	0	0	0	0	0	0	0	0	0	0	0.0984071	0.196814	0.446982	0.700706	0.933089	1.18563	1.41801	1.63142	1.83535	2.01675	2.26514	2.50286	2.64751	2.79571	2.94391	3.17748	3.46796	3.68137	3.90901	4.15681	4.53621
CSUF	10	1003.5	145.995	0	0.0427508	0.351506	0.660262	0.865703	1.26234	1.48915	1.75634	1.76347	1.77059	1.59306	1.26055	0.997518	0.700638	0.450071	0.26838	0.130627	0.0522509	0.0130627	0.00118752	0	0	0	0	0	0.108064	0.216129	0.425133	0.648387	0.868078	1.08658	1.29202	1.47846	1.65422	1.81097	2.02116	2.22185	2.34298	2.46529	2.58523	2.77286	3.00443	3.16949	3.34406	3.53169	3.81254
CSUF	11	1008.5	147.544	0	0.0284655	0.326761	0.625056	0.845663	1.26909	1.54544	1.88228	1.9576	2.03291	1.92617	1.60474	1.33195	0.979689	0.661824	0.417494	0.219422	0.0972572	0.0284655	0.00355819	0	0	0	0	0	0.116827	0.233655	0.449518	0.680801	0.907339	1.13388	1.34737	1.54188	1.72691	1.89059	2.11119	2.31638	2.43499	2.54885	2.6556	2.80801	2.99125	3.11579	3.24626	3.38503	3.59437
CSUF	12	1013.5	149.061	0	0.241998	0.423791	0.605585	0.748423	1.06479	1.26075	1.5299	1.63732	1.74475	1.81321	1.72645	1.61725	1.38234	1.11791	0.884177	0.61857	0.401362	0.213666	0.0897163	0.0165267	0	0	0	0	0.158184	0.316368	0.521771	0.750784	0.979796	1.20763	1.42484	1.62434	1.81439	1.9832	2.20926	2.41762	2.53448	2.64427	2.74343	2.87387	3.02792	3.12472	3.22624	3.33249	3.49244
CSUF	13	1018.5	150.576	0	0.26503	0.474109	0.683189	0.865765	1.26626	1.54071	1.91646	2.09374	2.27101	2.39705	2.29045	2.14616	1.82341	1.45825	1.14022	0.790379	0.512392	0.277987	0.127214	0.0353374	0.00235582	0	0	0	0.186699	0.373398	0.607802	0.859876	1.10488	1.34518	1.56898	1.7704	1.95769	2.11906	2.3252	2.50542	2.5973	2.67622	2.73982	2.80932	2.89295	2.94007	2.98836	3.04137	3.11911
CSUF	14	1023.5	152.115	0	0	0	0	0	0	0	0	0	0	0	0	0	0	0	0	0	0	0	0	0	0	0	0	0	0	0	0	0.112429	0.352835	0.576496	0.85996	1.16495	1.50702	1.87182	2.47343	3.12169	3.55825	3.99959	4.42898	5.00966	5.55924	5.8463	6.06398	6.21229	6.26252
CSUF	15	1028.5	153.665	0	0	0	0	0	0	0	0	0	0	0	0	0	0	0	0	0	0	0	0	0	0	0	0	0	0	0	0	0.150556	0.460031	0.726491	1.06225	1.41355	1.79591	2.19142	2.82232	3.4807	3.91206	4.34222	4.75326	5.30051	5.81551	6.07599	6.26479	6.3783	6.35799
CSUF	16	1033.5	155.343	0	0.460127	0.617229	0.774332	0.926138	1.28859	1.50159	1.80167	1.92171	2.04174	2.1353	2.06587	1.9629	1.71577	1.4251	1.16974	0.859061	0.595459	0.348332	0.171812	0.0482486	0.00353039	0	0	0	0.16887	0.33774	0.544857	0.774332	0.9991	1.21681	1.42157	1.60515	1.77696	1.92759	2.12471	2.30181	2.39596	2.48186	2.55482	2.64367	2.749	2.81372	2.87962	2.9514	3.0632
CSUF	17	1038.5	156.958	0	0.481243	0.748275	1.01531	1.13386	1.4989	1.67731	1.94962	2.03765	2.12569	2.20844	2.16736	2.09047	1.88624	1.63623	1.42612	1.13738	0.883844	0.60801	0.38969	0.194845	0.0293441	0	0	0	0.200127	0.400254	0.624442	0.86389	1.09395	1.32048	1.52941	1.71487	1.88859	2.03883	2.2325	2.40739	2.49894	2.58345	2.65271	2.73252	2.8229	2.86985	2.91211	2.95319	2.99955
CSUF	18	1043.5	158.445	0	0.223366	0.54137	0.859373	1.0028	1.37194	1.5765	1.86922	1.97738	2.08554	2.17312	2.11023	2.01383	1.77988	1.50243	1.26261	0.958125	0.695963	0.436152	0.243352	0.0928734	0.0105805	0	0	0	0.17164	0.343279	0.560767	0.794714	1.02278	1.2485	1.45894	1.64821	1.82808	1.98561	2.19605	2.39237	2.50406	2.61221	2.70861	2.83969	2.98841	3.07776	3.1624	3.24587	3.34697
CSUF	19	1048.5	160.059	0	0.231535	0.560031	0.888528	1.03779	1.41859	1.62897	1.9322	2.04385	2.1555	2.24483	2.17901	2.07911	1.83582	1.54905	1.29871	0.983728	0.712233	0.44544	0.245638	0.0916736	0.0105777	0	0	0	0.183347	0.366694	0.597054	0.846218	1.08951	1.33044	1.5561	1.75943	1.95335	2.12495	2.35413	2.56804	2.68792	2.80192	2.90065	3.02053	3.14628	3.2074	3.25559	3.29202	3.30848
CSUF	20	1053.5	161.559	0	0.491849	0.615987	0.740126	0.868383	1.18844	1.36494	1.6191	1.71323	1.80737	1.88326	1.82796	1.74383	1.53909	1.29787	1.08607	0.82014	0.589512	0.364768	0.196504	0.0682469	0.00706003	0	0	0	0.168264	0.336528	0.551859	0.786016	1.01664	1.24727	1.46378	1.66028	1.84502	2.00975	2.23097	2.43806	2.55808	2.6734	2.77812	2.91814	3.07464	3.16525	3.24761	3.32527	3.41235
CSUF	21	1058.5	163.104	0	1.01718	1.1655	1.31381	1.41425	1.81715	1.98766	2.27261	2.35085	2.4291	2.51844	2.49216	2.42326	2.22122	1.97014	1.76927	1.46797	1.20053	0.888723	0.630631	0.370204	0.177511	0.0397064	0	0	0.258676	0.517351	0.774275	1.04288	1.29747	1.54388	1.76694	1.96313	2.14415	2.29596	2.48515	2.64632	2.72106	2.78178	2.82032	2.83609	2.84485	2.82383	2.78879	2.74325	2.64515
CSUF	22	1063.5	164.659	0	0.261763	0.579283	0.896803	1.04353	1.42855	1.64805	1.96851	2.1035	2.23849	2.37524	2.35646	2.28544	2.05654	1.77013	1.5201	1.18322	0.885065	0.576349	0.336888	0.139685	0.0176074	0	0	0	0.200137	0.400275	0.64443	0.906194	1.16209	1.41329	1.64805	1.85934	2.05772	2.23144	2.45917	2.66459	2.77375	2.87235	2.951	3.03317	3.11299	3.13881	3.14938	3.14703	3.10594
CSUF	23	1068.5	166.24	0	0.507605	0.788957	1.07031	1.19574	1.58026	1.76665	2.05387	2.14589	2.23792	2.32408	2.27836	2.19572	1.9765	1.71273	1.48882	1.18168	0.912048	0.621318	0.390375	0.185223	0.0257906	0	0	0	0.201049	0.402098	0.63773	0.890947	1.13361	1.37159	1.59198	1.7901	1.97532	2.13593	2.34811	2.54037	2.64471	2.74083	2.82055	2.91023	3.00577	3.0468	3.07728	3.09839	3.0937
CSUF	27	1099	175.624	0	0.747075	0.859841	0.972607	1.04896	1.34967	1.47888	1.69619	1.7608	1.8254	1.9041	1.8994	1.85829	1.71616	1.53644	1.39548	1.17465	0.98083	0.749424	0.557957	0.357093	0.212611	0.102194	0.0528591	0.0646056	0.254898	0.445191	0.648405	0.868064	1.08185	1.29446	1.49298	1.66917	1.83362	1.97458	2.15313	2.31053	2.39158	2.46441	2.52432	2.59597	2.68524	2.74045	2.79918	2.86731	2.97479
CSUF	28	1104	177.331	0	0.825067	0.94965	1.07423	1.15533	1.48559	1.62545	1.85816	1.92339	1.98862	2.06267	2.04269	1.98745	1.8229	1.6184	1.45621	1.21057	0.994312	0.74162	0.53359	0.32321	0.180998	0.0470124	0.00117531	0.0611161	0.2856	0.510084	0.729867	0.957877	1.17178	1.37864	1.56551	1.72888	1.88049	2.01213	2.18901	2.35649	2.45287	2.54689	2.63269	2.74376	2.86658	2.9324	2.98881	3.03582	3.07402
CSUF	29	1109	178.851	0	0.870793	1.00264	1.13449	1.22239	1.57165	1.72166	1.97013	2.0422	2.11428	2.19867	2.18519	2.13186	1.96309	1.74979	1.5822	1.32436	1.09699	0.828601	0.607094	0.377383	0.219163	0.0785238	0.010548	0.0621158	0.294757	0.527398	0.76883	1.02667	1.27748	1.52477	1.75448	1.95841	2.15061	2.31586	2.52975	2.7202	2.81631	2.90069	2.96398	3.0173	3.06243	3.06125	3.0425	3.00734	2.91768
CSUF	30	1114	180.481	0	0.776765	0.894279	1.01179	1.08935	1.40076	1.53473	1.75683	1.82146	1.88609	1.96248	1.95073	1.90372	1.7533	1.56411	1.41369	1.18336	0.980064	0.739161	0.539388	0.333739	0.188022	0.0528811	0	0	0.2127	0.425399	0.632223	0.850799	1.06115	1.26797	1.45834	1.62639	1.78033	1.91077	2.07	2.20338	2.26566	2.31737	2.35262	2.38494	2.43371	2.46309	2.50187	2.55475	2.66051
CSUF	31	1119	182.008	0	0.939433	1.07731	1.21519	1.30866	1.68257	1.84264	2.11022	2.18675	2.26329	2.35501	2.34157	2.28549	2.10438	1.8777	1.70009	1.42551	1.18364	0.897369	0.661342	0.417136	0.239532	0.107497	0.0502433	0.0666016	0.293865	0.521128	0.759492	1.01188	1.25491	1.49328	1.71412	1.91158	2.09737	2.25861	2.46835	2.65472	2.75053	2.83115	2.89074	2.93281	2.96202	2.94683	2.91294	2.86153	2.74878
CSUF	32	1124	183.538	0	0.964519	1.10698	1.24944	1.34636	1.7317	1.89634	2.17192	2.25191	2.3319	2.42648	2.41363	2.35642	2.17192	1.93721	1.75388	1.47013	1.21908	0.921315	0.67493	0.419204	0.242881	0.0665588	0.0011677	0.0513788	0.298347	0.545315	0.805712	1.08596	1.35803	1.62777	1.87766	2.09836	2.30153	2.47202	2.67753	2.84101	2.90757	2.95078	2.96479	2.93034	2.87838	2.81182	2.73242	2.64484	2.49596
CSUF	33	1129	185.011	0	1.03134	1.18301	1.33468	1.43735	1.84918	2.02535	2.31935	2.40511	2.49086	2.59469	2.58361	2.52469	2.33102	2.08485	1.89468	1.59718	1.33818	1.02784	0.774674	0.511005	0.32317	0.179668	0.119001	0.137668	0.380337	0.623006	0.873841	1.13984	1.39301	1.64268	1.87135	2.07552	2.26569	2.42902	2.63552	2.81286	2.89453	2.95869	2.99603	2.99778	2.97853	2.92486	2.85136	2.75686	2.57719
CSUF	34	1134	186.56	0	0.620912	1.01974	1.41856	1.60228	2.13831	2.41388	2.83015	2.9784	3.12665	3.26851	3.21386	3.10107	2.78829	2.40342	2.07203	1.62205	1.22438	0.805791	0.475568	0.197669	0.0244179	0	0.00116276	0.00465103	0.43022	0.855789	1.22787	1.59995	1.93366	2.2418	2.49993	2.70108	2.86387	2.97201	3.05224	3.06503	3.01735	2.94061	2.82899	2.61388	2.39412	2.229	2.06506	1.90692	1.68483
CSUF	35	1139	188.097	0	1.35112	1.5438	1.73649	1.86649	2.39463	2.61634	2.98662	3.08354	3.18046	3.28667	3.24314	3.14796	2.88215	2.55598	2.29945	1.9164	1.58443	1.20022	0.89378	0.587341	0.384209	0.248401	0.221704	0.298313	0.670335	1.04236	1.37549	1.70631	1.99766	2.25999	2.47472	2.63607	2.75911	2.83456	2.8688	2.845	2.77652	2.68366	2.55946	2.33021	2.09748	1.92685	1.76086	1.60068	1.38304
CSUF	36	1144	189.434	0	0	0	0	0	0	0	0	0	0	0	0	0	0	0	0	0	0	0	0	0	0	0	0	0	0	0	0.0155246	0.206597	0.539779	0.838329	1.19181	1.55485	1.94296	2.3466	3.01118	3.7474	4.26807	4.8198	5.38585	6.20149	6.98966	7.39091	7.64886	7.73603	7.43927
CSUF	37	1149	190.731	0	0.0258055	0.465086	0.904367	1.26916	1.97764	2.50079	3.1647	3.42686	3.68902	3.68961	3.22804	2.79286	2.12778	1.48382	0.965362	0.51963	0.234596	0.0703788	0.00938383	0	0	0	0	0	0.334886	0.669771	1.06858	1.48499	1.87559	2.24391	2.56413	2.82571	3.04271	3.19754	3.32892	3.37935	3.34416	3.27379	3.1647	2.9518	2.73773	2.57938	2.42689	2.28144	2.07969
CSUF	38	1154	192.066	0	0	0	0	0	0	0	0	0	0	0	0	0	0	0	0	0	0	0	0	0	0	0	0	0	0.326114	0.652228	1.25903	1.92291	2.57164	3.20291	3.78292	4.28491	4.72866	5.07806	5.43795	5.64643	5.65342	5.58238	5.42398	5.04836	4.6215	4.27675	3.92269	3.56979	3.06314
CSUF	39	1159	193.471	0	1.02592	1.26553	1.50514	1.63542	2.11464	2.32169	2.65668	2.74101	2.82534	2.89687	2.81545	2.69855	2.42288	2.09603	1.82269	1.45047	1.12246	0.770018	0.488531	0.236123	0.0639743	0	0.00116317	0.0860745	0.498418	0.910762	1.27018	1.62727	1.94249	2.22514	2.45312	2.62178	2.74973	2.8265	2.86896	2.86256	2.81603	2.75439	2.67064	2.52059	2.37984	2.27632	2.1728	2.07044	1.91225
CSUF	40	1164	194.874	0	0	0	0	0	0	0	0	0	0	0	0	0	0	0	0	0	0	0	0	0	0	0	0	0	0.0100218	0.0200436	0.646112	1.17786	1.62825	2.16589	2.66344	3.14685	3.62908	4.07947	4.70966	5.28562	5.59453	5.85156	6.03313	6.12627	6.09208	5.91994	5.6523	5.29387	4.6006
CSUF	41	1169	196.368	0	0	0	0	0	0	0	0	0	0	0	0	0	0	0	0	0	0	0	0	0	0	0	0	0	0	0	0.0799532	0.2685	0.600246	0.905739	1.27448	1.65992	2.08236	2.52628	3.2578	4.05613	4.60626	5.17429	5.73396	6.49172	7.17192	7.46668	7.6051	7.56572	7.09615
CSUF	42	1174	197.863	0	0	0	0	0	0	0	0	0	0	0	0	0	0	0	0	0	0	0	0	0	0	0	0	0	0.00476426	0.00952852	0.142928	0.381141	0.778956	1.14342	1.58054	2.03791	2.53459	3.04793	3.86917	4.73091	5.2919	5.84336	6.35076	6.95403	7.412	7.51324	7.44415	7.19403	6.44783
CSUF	43	1179	199.386	0	0	0	0	0	0	0	0	0	0	0	0	0	0	0	0	0	0	0	0	0	0	0	0	0	0.00651485	0.0130297	0.421689	0.845746	1.23545	1.67491	2.09423	2.49815	2.90325	3.28585	3.84495	4.39575	4.73215	5.05434	5.34455	5.68924	5.97826	6.06236	6.05526	5.95102	5.57316
CSUF	44	1184	200.808	0	0	0	0	0	0	0	0	0	0	0	0	0	0	0	0	0	0	0	0	0	0	0	0	0	0.00944794	0.0188959	0.616478	1.1373	1.57544	2.07855	2.52614	2.93949	3.33394	3.68706	4.17363	4.63185	4.89404	5.13968	5.35226	5.58787	5.7786	5.81049	5.76325	5.63334	5.24538
CSUF	45	1189	202.258	0	0	0	0	0	0	0	0	0	0	0	0	0	0	0	0	0	0	0	0	0	0	0	0	0	0.0106103	0.0212205	0.695562	1.26616	1.7448	2.30243	2.80583	3.27621	3.73246	4.14272	4.69917	5.19903	5.46075	5.68003	5.83329	5.91287	5.8887	5.74015	5.50437	5.18488	4.55298
CSUF	46	1194	203.754	0	0	0	0	0	0	0	0	0	0	0	0	0	0	0	0	0	0	0	0	0	0	0	0	0	0.00827257	0.0165451	0.55308	1.05653	1.50679	2.03151	2.53141	3.01712	3.50521	3.96256	4.60723	5.20581	5.53199	5.81207	6.01889	6.16011	6.17725	6.03898	5.8038	5.47171	4.80518
CSUF	47	1199	205.253	0	0	0	0	0	0	0	0	0	0	0	0	0	0	0	0	0	0	0	0	0	0	0	0	0	0.102076	0.204151	0.895214	1.54873	2.12833	2.76191	3.33681	3.86127	4.35053	4.76587	5.26569	5.64466	5.78076	5.84646	5.823	5.62999	5.35369	5.07444	4.75297	4.39863	3.82255
CSUF	48	1204	206.775	0	0	0	0	0	0	0	0	0	0	0	0	0	0	0	0	0	0	0	0	0	0	0	0	0	0.00296776	0.00593553	0.249292	0.632727	1.06127	1.55155	2.06319	2.58195	3.11734	3.63729	4.39882	5.1283	5.54853	5.92366	6.22399	6.49109	6.6193	6.53739	6.33796	6.02456	5.34435
CSUF	49	1209	208.249	0	0	0	0	0	0	0	0	0	0	0	0	0	0	0	0	0	0	0	0	0	0	0	0	0	0	0	0.224588	0.584642	0.981534	1.42833	1.90009	2.38729	2.90539	3.42467	4.22262	5.01937	5.50419	5.95337	6.33244	6.70497	6.91233	6.8541	6.65566	6.32056	5.56836
CSUF	50	1214	209.739	0	0	0	0	0	0	0	0	0	0	0	0	0	0	0	0	0	0	0	0	0	0	0	0	0	0	0	0.0668194	0.257732	0.594215	0.905641	1.27792	1.66571	2.08572	2.51885	3.21807	3.96621	4.46974	4.98282	5.48396	6.15633	6.76904	7.04467	7.19144	7.19502	6.85853
CSUF	51	1219	211.259	0	0	0	0	0	0	0	0	0	0	0	0	0	0	0	0	0	0	0	0	0	0	0	0	0	0	0	0.0620103	0.267121	0.622488	0.933732	1.29268	1.64447	2.00341	2.35878	2.9121	3.50239	3.91023	4.34192	4.78911	5.46347	6.16764	6.57548	6.89865	7.1133	7.11747
CSUF	55	1247.5	220.012	0	0	0	0	0	0	0	0	0	0	0	0	0	0	0	0	0	0	0	0	0	0	0	0	0	0.00591261	0.0118252	0.428073	0.946018	1.45568	2.02448	2.59209	3.15733	3.73204	4.27364	5.02631	5.69384	6.03323	6.29693	6.45657	6.47667	6.34541	6.09827	5.76125	5.345	4.59646
CSUF	56	1267.5	226.105	0	0	0	0	0	0	0	0	0	0	0	0	0	0	0	0	0	0	0	0	0	0	0	0	0	0	0	0.168918	0.486531	0.866002	1.29781	1.76412	2.24946	2.76692	3.28795	4.09507	4.91408	5.4256	5.91332	6.34513	6.82393	7.16117	7.19567	7.08147	6.81025	6.09175
CSUF	57	1287.5	231.986	0	0	0	0	0	0	0	0	0	0	0	0	0	0	0	0	0	0	0	0	0	0	0	0	0	0.00594905	0.0118981	0.176092	0.435471	0.862613	1.24097	1.68239	2.125	2.58546	3.04235	3.73779	4.44156	4.88536	5.31726	5.71466	6.20784	6.62605	6.7724	6.80215	6.70458	6.26852
[truncated: 37 more columns]

## Sheet: LPSA_soils
Laser Particle Size Analysis: Lake Catchment Soils
		lpsa_bin_midpoint	lpsa_bin_midpoint	lpsa_bin_midpoint	lpsa_bin_midpoint	lpsa_bin_midpoint	lpsa_bin_midpoint	lpsa_bin_midpoint	lpsa_bin_midpoint	lpsa_bin_midpoint	lpsa_bin_midpoint	lpsa_bin_midpoint	lpsa_bin_midpoint	lpsa_bin_midpoint	lpsa_bin_midpoint	lpsa_bin_midpoint	lpsa_bin_midpoint	lpsa_bin_midpoint	lpsa_bin_midpoint	lpsa_bin_midpoint	lpsa_bin_midpoint	lpsa_bin_midpoint	lpsa_bin_midpoint	lpsa_bin_midpoint	lpsa_bin_midpoint	lpsa_bin_midpoint	lpsa_bin_midpoint	lpsa_bin_midpoint	lpsa_bin_midpoint	lpsa_bin_midpoint	lpsa_bin_midpoint	lpsa_bin_midpoint	lpsa_bin_midpoint	lpsa_bin_midpoint	lpsa_bin_midpoint	lpsa_bin_midpoint	lpsa_bin_midpoint	lpsa_bin_midpoint	lpsa_bin_midpoint	lpsa_bin_midpoint	lpsa_bin_midpoint	lpsa_bin_midpoint	lpsa_bin_midpoint	lpsa_bin_midpoint	lpsa_bin_midpoint	lpsa_bin_midpoint	lpsa_bin_midpoint	lpsa_bin_midpoint	lpsa_bin_midpoint
lpsa_labid	lpsa_sampleid	0.0106591	0.0121105	0.0137595	0.015633	0.0177616	0.0201801	0.0229279	0.0260498	0.0295969	0.0336269	0.0382056	0.0434078	0.0493183	0.0560337	0.0636634	0.072332	0.082181	0.093371	0.106085	0.120529	0.136941	0.155587	0.176773	0.200843	0.22819	0.259261	0.294563	0.334671	0.380241	0.432016	0.490841	0.557675	0.63361	0.719884	0.817906	0.929275	1.05581	1.19957	1.36291	1.54848	1.75933	1.99889	2.27106	2.5803	2.93164	3.33082	3.78435	4.29964
CSUF	4	0	0	0	0	0	0	0	0	0	0	0	0	0	0	0	0	0	0	0	0	0	0	0	0	0	0	0	0	0	0.000103635	0.0165109	0.0880787	0.165045	0.22292	0.239579	0.274252	0.37648	0.500492	0.645028	0.883091	1.28197	1.58228	1.83255	2.07156	2.24704	2.35051	2.45599	2.55552
CSUF	8	0	0	0	0	0	0	0	0	0	0	0	0	0	0	0	0	0	0	0	0	0	0	0	0	0	0	0	0	0	0.000134933	0.0212863	0.108416	0.188178	0.236954	0.242157	0.267185	0.373225	0.50378	0.656855	0.913671	1.33697	1.65866	1.92893	2.18896	2.38415	2.50348	2.62326	2.73484
CSUF	16	0	0	0	0	0	0	0	0	0	0	0	0	0	0	0	0	0	0	0	0	0	0	0	0	0	0	0	0	0.00167232	0.109355	0.187222	0.275589	0.339247	0.364327	0.334663	0.343817	0.465982	0.618854	0.796622	1.08476	1.56156	1.91473	2.21335	2.50373	2.72295	2.84963	2.94807	3.0212
CSUF	24	0	0	0	0	0	0	0	0	0	0	0	0	0	0	0	0	0	0	0	0	0	0	0	0	0	0	0	0	2.33865e-06	0.00640892	0.0592271	0.126803	0.19155	0.233494	0.230043	0.243549	0.352863	0.489895	0.653204	0.943585	1.41091	1.77529	2.08309	2.37955	2.60514	2.74662	2.88259	3.00179
CSUF	20	0	0	0	0	0	0	0	0	0	0	0	0	0	0	0	0	0	0	0	0	0	0	0	0	0	0	0	0	0.00156032	0.103504	0.186077	0.280618	0.349326	0.375101	0.340526	0.34046	0.455465	0.600836	0.772053	1.06586	1.54784	1.9077	2.20931	2.50034	2.71854	2.84681	2.95649	3.04482
CSUF	12	0	0	0	0	0	0	0	0	0	0	0	0	0	0	0	0	0	0	0	0	0	0	0	0	0	0	0	0	6.49008e-06	0.0134651	0.113447	0.209493	0.286162	0.327137	0.308847	0.313751	0.413466	0.538822	0.687862	0.955185	1.39453	1.72368	1.99467	2.25162	2.43777	2.54402	2.6452	2.73549
NAU	1354	0	0	0	0	0	0	0	0	0	0	0.000730528	0.00165511	0.00333127	0.00878257	0.0210815	0.0401579	0.0611569	0.0853158	0.114443	0.145975	0.180443	0.220745	0.267312	0.322611	0.390476	0.469048	0.552296	0.637996	0.726168	0.818532	0.915727	1.01504	1.11536	1.21646	1.31446	1.40935	1.49894	1.58131	1.65864	1.73005	1.79799	1.86623	1.9367	2.01263	2.09561	2.18334	2.27084	2.34874
NAU	1400	0	0	0	0	0	0	0	0	0	0	0	0	0	0	3.48078e-06	0.000293867	0.00228008	0.00883958	0.0224775	0.0428039	0.0709575	0.108451	0.156903	0.221043	0.303971	0.404421	0.513867	0.627072	0.743724	0.864275	0.988338	1.11111	1.23052	1.34539	1.44897	1.54258	1.6234	1.68964	1.74612	1.79363	1.83641	1.87954	1.92755	1.98539	2.05563	2.13577	2.21767	2.28837
NAU	1519	0	0	0	0	0	0	0	0	0	0	0	0	0	0	0	6.26223e-05	0.000961163	0.00558151	0.0174514	0.0358863	0.0624558	0.0989622	0.146506	0.210336	0.293902	0.39579	0.507575	0.62381	0.743937	0.868486	0.997152	1.12475	1.24915	1.36945	1.47861	1.5781	1.66555	1.73949	1.80495	1.86314	1.91873	1.97689	2.04185	2.11812	2.20746	2.30534	2.40241	2.48384
DRI	23-643	0	0	0	0	0	0	0	0	0	0	0	0	0	0	0	0	0	0	0	0	0	0	0	0	0	0	0	0	0.000104902	0.0115598	0.13766	0.391885	0.700387	0.969556	1.138	1.19954	1.19735	1.19232	1.22755	1.31176	1.42794	1.55233	1.66865	1.77447	1.87631	1.97858	2.08122	2.18116
DRI	23-644	0	0	0	0	0	0	0	0	0	0	0	0	0	0	0	0	0	0	0	0	0	0	0	0	0	0	0	0	0.000130834	0.0143443	0.169508	0.46987	0.821077	1.11243	1.27657	1.31393	1.28268	1.25853	1.29177	1.38905	1.52628	1.67265	1.80673	1.92302	2.02705	2.12373	2.21421	2.29642
DRI	23-645	0	0	0	0	0	0	0	0	0	0	0	0	0	0	0	0	0	0	0	0	0	0	0	0	0	0	0	5.22431e-05	0.00633927	0.0833237	0.310094	0.6502	1.00353	1.27251	1.40732	1.42389	1.38691	1.36926	1.41283	1.5159	1.65006	1.78492	1.9022	1.99996	2.0859	2.16527	2.2387	2.30402
[truncated: 52 more columns]

## Sheet: EM_dist
Results of non-parametric end member modeling: End member size distributions
size_um	size_ln	size_phi		NP_3EM_1_dist	NP_3EM_2_dist	NP_3EM_3_dist		NP_4EM_1_dist	NP_4EM_2_dist	NP_4EM_3_dist	4EM_4_dist		NP_5EM_1_dist	NP_5EM_2_dist	NP_5EM_3_dist	NP_5EM_4_dist	NP_5EM_5_dist
0.03	-3.5066	15.0247		0	0	0		0	0	0	0		0	0	0	0	0
0.05	-2.9957	14.2877		1.0079	0	0		1.0687	0.0156	0	0		1.1151	0.0309	0	0	0.3969
0.065	-2.7334	13.9092		1.3839	0	0		1.4823	0.0138	0	0		1.5552	0.027	0	0	0.4373
0.075	-2.5903	13.7028		1.7598	0	0		1.8959	0.012	0	0		1.9954	0.0233	0	0	0.4776
0.085	-2.4651	13.5222		1.9941	0	0.0178		2.1572	0	0.0196	0		2.2825	0.0218	0	0	0.5271
0.095	-2.3539	13.3617		2.6287	0	0.1385		2.8645	0	0.0904	0.0501		3.0756	0.0082	0.0215	0.039	0.6839
0.105	-2.2538	13.2173		2.9398	0	0.2583		3.223	0	0.151	0.1206		3.4744	0	0.0505	0.1358	0.7411
0.12	-2.1203	13.0247		3.4221	0	0.3866		3.7673	0	0.2172	0.194		4.0621	0	0.0894	0.2202	0.8384
0.135	-2.0025	12.8548		3.5823	0	0.4404		3.9489	0	0.244	0.2254		4.2639	0	0.1008	0.2594	0.8576
0.15	-1.8971	12.7028		3.7424	0	0.4941		4.1304	0	0.2709	0.2567		4.4623	0	0.1137	0.3004	0.8748
0.18	-1.7148	12.4397		3.8945	0	0.4623		4.2962	0	0.2493	0.2306		4.639	0	0.0921	0.2745	0.8918
0.21	-1.5607	12.2173		3.8259	0	0.3204		4.2018	0	0.1731	0.1394		4.5301	0	0.0365	0.1759	0.8639
0.235	-1.4482	12.0551		3.6928	0	0.2003		4.0376	0	0.1105	0.0649		4.3369	0	0.0097	0.0716	0.8279
0.265	-1.328	11.8817		3.3372	0	0.0428		3.6249	0	0.0192	0		3.8508	0	0	0	0.7363
0.3	-1.204	11.7028		2.8659	0	0		3.1016	0	0	0		3.2731	0	0	0	0.6208
0.335	-1.0936	11.5436		2.4549	0	0		2.6513	0	0	0		2.7949	0.0047	0	0	0.527
0.38	-0.9676	11.3617		1.9331	0	0		2.0806	0	0	0		2.1917	0.0133	0	0	0.4105
0.425	-0.8557	11.2003		1.4976	0	0		1.6056	0	0	0		1.6901	0.0191	0	0	0.3121
0.475	-0.7444	11.0398		1.0517	0	0		1.1228	0	0	0		1.181	0.0205	0	0	0.2118
0.53	-0.6349	10.8817		0.7141	0	0		0.759	0.00015	0	0		0.7981	0.0189	0	0	0.1309
0.595	-0.5192	10.7148		0.4117	0	0		0.4358	0.00029	0	0		0.4588	0.0136	0	0	0.053
0.67	-0.4005	10.5436		0.2155	0	0		0.2269	0.00047	0	0		0.2389	0.0088	0	0	0.0194
0.755	-0.281	10.3712		0.1001	0	0		0.1055	0	0	0		0.1109	0.0032	0	0	0.0093
0.845	-0.1684	10.2088		0.0597	0	0		0.063	0	0	0		0.0661	0.0013	0	0	0.0059
0.945	-0.0566	10.0474		0.078	0	0		0.0819	0	0	0		0.0858	0.0032	0	0	0.0099
1.13	0.1222	9.7895		0.4428	0	0		0.457	0.0639	0	0		0.4791	0.0782	0	0	0.0727
1.34	0.2927	9.5436		0.8076	0	0		0.8321	0.128	0	0		0.8717	0.1555	0	0	0.1353
1.505	0.4088	9.376		1.1552	0.3064	0.023		1.1341	0.7271	0	0.1154		1.1624	0.8357	0	0.078	0.2897
1.685	0.5218	9.213		1.4812	0.7239	0.0973		1.431	1.4979	0	0.2896		1.4181	1.6842	0	0.257	0.4217
1.89	0.6366	9.0474		1.751	1.2106	0.1976		1.6912	2.3235	0.0507	0.4674		1.6349	2.5904	0.032	0.4541	0.5396
2.12	0.7514	8.8817		2.0139	1.7255	0.2843		1.9208	3.1801	0.1585	0.6287		1.8178	3.4811	0.1798	0.6199	0.6601
2.38	0.8671	8.7148		2.2287	2.2748	0.3761		2.0848	3.9649	0.3833	0.7306		1.9317	4.274	0.4654	0.7335	0.7686
2.67	0.9821	8.5489		2.395	2.8337	0.4652		2.1907	4.6919	0.6709	0.7913		1.9927	5.0243	0.798	0.8255	0.8635
3	1.0986	8.3808		2.5239	3.4185	0.5593		2.2544	5.3985	1.0164	0.8274		2.0109	5.745	1.1953	0.9006	0.9505
3.365	1.2134	8.2152		2.6019	3.9923	0.6591		2.2666	6.0245	1.4144	0.8354		1.981	6.3722	1.6488	0.9544	1.0258
3.96	1.3762	7.9803		2.6365	4.8384	0.8385		2.203	6.7984	2.138	0.803		1.8632	7.1213	2.4619	1.0063	1.1287
4.75	1.5581	7.7179		2.6077	5.6441	1.0639		2.0823	7.3714	2.9857	0.7435		1.7013	7.6425	3.3997	1.0455	1.2324
5.33	1.6734	7.5517		2.5379	6.1016	1.2476		1.9622	7.5509	3.6106	0.6926		1.5672	7.7678	4.0789	1.0673	1.3002
5.98	1.7884	7.3856		2.444	6.4999	1.4656		1.8276	7.5848	4.2793	0.6463		1.4289	7.7347	4.795	1.099	1.3722
6.71	1.9036	7.2195		2.3228	6.8043	1.7187		1.6796	7.4399	4.966	0.6148		1.29	7.5109	5.5174	1.1477	1.4465
7.905	2.0675	6.983		2.112	7.0336	2.1658		1.4627	6.8861	5.9494	0.6389		1.1108	6.8273	6.521	1.2872	1.5628
9.475	2.2487	6.7217		1.9113	7.0828	2.7057		1.2881	6.0979	6.8787	0.7855		0.9921	5.9085	7.4347	1.5427	1.6977
10.635	2.3642	6.555		1.7758	6.9167	3.111		1.2002	5.3811	7.3584	0.9938		0.9547	5.1126	7.8699	1.8071	1.7841
11.935	2.4795	6.3887		1.6531	6.6166	3.5405		1.1462	4.5919	7.6896	1.3052		0.9557	4.2595	8.131	2.1563	1.8625
13.39	2.5945	6.2227		1.5446	6.1879	3.9971		1.1273	3.7584	7.8542	1.7382		0.9938	3.381	8.1995	2.6061	1.9307
15.795	2.7597	5.9844		1.4065	5.3159	4.696		1.1587	2.5279	7.6991	2.6312		1.1055	2.1313	7.8552	3.4721	1.9895
18.91	2.9397	5.7247		1.2837	4.2754	5.3795		1.2302	1.4208	7.133	3.7507		1.2428	1.0574	7.0676	4.5087	1.9902
21.22	3.0549	5.5584		1.2025	3.5333	5.7847		1.2822	0.8337	6.5123	4.5874		1.3238	0.5243	6.293	5.2564	1.9418
23.81	3.1701	5.3923		1.1123	2.781	6.1382		1.2844	0.3669	5.7511	5.4996		1.3809	0.1395	5.3631	6.0199	1.8531
26.715	3.2852	5.2262		1.0099	2.0776	6.3928		1.2651	0.0556	4.8948	6.347		1.3907	0	4.3244	6.7018	1.7286
31.4525	3.4485	4.9907		0.8277	1.1689	6.5423		1.1976	0	3.4592	7.3369		1.3076	0	2.7848	7.4791	1.487
37.735	3.6306	4.728		0.6285	0.4695	6.3981		1.0703	0	2.1763	7.9141		1.173	0.026	1.4553	7.8729	1.2416
42.34	3.7457	4.5618		0.5074	0.1607	6.0562		0.9577	0.0439	1.455	7.9587		1.0255	0.207	0.7067	7.787	1.1116
47.505	3.8608	4.3958		0.3912	0	5.5607		0.8398	0.2094	0.8257	7.693		0.848	0.3071	0.2109	7.389	1.0486
53.305	3.976	4.2296		0.2713	0	4.9216		0.7222	0.3864	0.3164	7.1479		0.6471	0.2795	0	6.6707	1.0798
63.0825	4.1444	3.9866		0.1747	0	3.8612		0.5217	0.424	0	5.8372		0.4031	0.2319	0	5.2857	1.3644
75.29	4.3214	3.7314		0.1477	0	2.7713		0.3186	0.3653	0	4.3277		0.2411	0.2438	0	3.757	1.9229
84.48	4.4365	3.5653		0.1638	0	2.0878		0.2289	0.3479	0	3.3524		0.1833	0.266	0	2.7503	2.4735
94.79	4.5517	3.3991		0.1816	0	1.4956		0.1618	0.3284	0	2.4933		0.1437	0.2757	0	1.8495	3.1171
106.355	4.6668	3.233		0.1984	0	1.0099		0.1135	0.3027	0	1.7836		0.1191	0.2681	0	1.0885	3.8036
126.015	4.8364	2.9883		0.1924	0	0.5279		0.0757	0.242	0	1.0599		0.076	0.2008	0	0.3187	4.7421
150.23	5.0122	2.7348		0.1383	0	0.3151		0.0302	0.1536	0	0.749		0	0.0757	0.0179	0	5.3714
168.56	5.1273	2.5687		0.0994	0	0.2786		0.0051	0.1104	0	0.6953		0	0	0	0	5.4962
189.125	5.2424	2.4026		0.0717	0	0.258		0	0.0831	0	0.6442		0	0	0	0	5.389
212.2	5.3575	2.2365		0.0579	0	0.2458		0	0.0671	0	0.6075		0	0	0	0	5.0677
251.727	5.5284	1.9901		0.0528	0	0.2214		0	0.0582	0	0.5416		0	0	0	0	4.2166
299.745	5.7029	1.7382		0.0738	0	0.1935		0.0152	0.0526	0	0.4735		0.00016	0.0068	5e-05	0.0154	3.1474
336.315	5.8181	1.5721		0.1051	0	0.1825		0.0487	0.0412	0	0.4313		0.0713	0.0137	0	0.0507	2.3404
377.355	5.9332	1.406		0.1388	0	0.171		0.1049	0.0322	0	0.3677		0.135	0.0112	0	0.0854	1.6417
423.395	6.0483	1.2399		0.1675	0	0.1492		0.162	0.0256	0	0.2815		0.1881	0.0076	0.00019	0.1092	0.9586
473.87	6.1609	1.0774		0.1842	0	0.1304		0.2012	0.0179	0	0.21		0.2231	0.002	0.0068	0.1169	0.4942
535.97	6.2841	0.8998		0.2006	0	0.1274		0.2265	0	0.0246	0.1723		0.2438	0	0.0266	0.1052	0.3145
598.07	6.3937	0.7416		0.2171	0	0.1243		0.2444	0	0.0566	0.1116		0.2683	0	0.0426	0.0939	0.1362
671.045	6.5088	0.5755		0.2124	0	0.1173		0.239	0	0.085	0.0517		0.2653	0	0.0612	0.0702	0.02
752.92	6.624	0.4094		0.1987	0	0.1127		0.2233	0	0.1042	0.0131		0.2501	0	0.0759	0.048	0
844.79	6.7391	0.2433		0.1875	0	0.0985		0.2056	0	0.1052	0		0.2363	0	0.0821	0.0191	0
946.685	6.853	0.079		0.1659	0.00013	0.0861		0.1777	0	0.1	0		0.2073	0	0.0825	0.0068	0
1062.3	6.9682	-0.0873		0.1483	0.00082	0.0803		0.157	0	0.0969	0		0.1849	0	0.0817	0.0029	0
1193.3	7.0845	-0.255		0.1187	0.00077	0.0692		0.1253	0	0.0837	0		0.1486	0	0.0709	0.0021	0
1338.9	7.1996	-0.4211		0.0916	0.00076	0.0575		0.0967	0	0.0692	0		0.1151	0	0.0587	0.0021	0
1502.3	7.3147	-0.5872		0.0656	0.0017	0.041		0.0681	0	0.0524	0		0.0815	0	0.0456	0	0
1685.6	7.4299	-0.7533		0.0406	0.0012	0.0241		0.042	0	0.0314	0		0.05	0	0.0274	0	0
1891.3	7.545	-0.9193		0.0237	0.00088	0.0148		0.0246	0	0.0191	0		0.0293	0	0.0167	0	0

## Sheet: EM_den
End member percent abundance by depth
cmcblf	Age_kyr		NP_3EM_R2	NP_3EM_Theta	NP_3EM_1_den	NP_3EM_2_den	NP_3EM_3_den		NP_4EM_R2	NP_4EM_Theta	NP_4EM_1_den	NP_4EM_2_den	NP_4EM_3_den	NP_4EM_4_den		NP_5EM_R2	NP_5EM_Theta	NP_5EM_1_den	NP_5EM_2_den	NP_5EM_3_den	NP_5EM_4_den	NP_5EM_5_den
10	0.116		0.96765	7.02404	75.3928	12.6274	11.9798		0.97856	6.32576	71.3497	8.9686	18.3342	1.34752		0.97525	6.45808	66.0765	11.7845	17.6903	2.25613	2.19257
20	0.26		0.9802	5.43528	73.7083	17.2478	9.04388		0.98493	4.79981	69.1732	11.6218	19.205	0		0.98493	4.81003	65.1599	13.8787	19.8325	0.20357	0.9254
30	0.397		0.97941	6.06963	58.7475	29.8057	11.4468		0.99235	3.68825	56.2392	14.1546	29.6062	0		0.99206	3.70397	53.9567	14.9422	30.3069	0.79418	0
40	0.525		0.9702	7.42204	45.1799	33.6425	21.1776		0.98622	4.98568	45.3278	13.0013	37.1687	4.50234		0.98585	5.05133	43.0516	13.5639	35.2131	8.17151	0
50	0.781		0.97053	7.13791	42.2673	27.6239	30.1088		0.98046	5.77426	41.9673	10.218	35.4105	12.4042		0.98118	5.6841	39.1413	10.2957	32.5834	15.1478	2.83181
60	0.912		0.98507	5.23958	46.388	36.3306	17.2814		0.9986	1.58921	45.9592	15.4712	36.4543	2.11534		0.99839	1.70807	43.5838	15.7149	35.3583	5.34295	0
70	1.028		0.96215	8.18718	42.2165	35.6048	22.1787		0.9924	3.70936	43.6754	11.0714	41.5823	3.67099		0.99177	3.84822	41.6108	11.12	39.7943	7.23442	0.24051
80	1.143		0.95839	8.66027	36.4556	31	32.5444		0.97962	6.03294	38.114	8.2294	41.6296	12.0271		0.9794	6.06745	36.5626	8.28671	38.4118	16.1371	0.60181
90	1.245		0.95575	9.03188	34.4408	35.2327	30.3265		0.97513	6.75282	35.9279	10.9726	42.5834	10.5162		0.97466	6.81624	34.2593	10.4957	39.7589	14.3041	1.18204
100	1.727		0.96468	7.32376	51.8218	21.8005	26.3777		0.98454	5.04827	51.267	7.34341	32.0737	9.31588		0.98468	5.05925	48.4881	8.89709	29.4325	12.6307	0.55165
110	2.154		0.94632	8.91857	52.7052	17.8649	29.4299		0.96032	7.85485	51.4516	6.55356	29.3951	12.5998		0.96005	7.85327	48.1541	8.15164	26.305	15.3905	1.99875
120	3.641		0.94734	9.21327	43.6507	22.1012	34.2481		0.9705	6.97761	44.5675	4.62187	36.7618	14.0489		0.97142	6.92531	42.6119	6.05831	32.8523	18.4776	0
130	5.068		0.9444	9.39589	42.0189	15.2795	42.7015		0.95626	8.45768	42.1791	2.27935	33.6607	21.8808		0.95798	8.37767	40.0949	3.93013	28.5727	26.2083	1.19396
147	6.381		0.977	5.91522	56.3037	23.6682	20.0282		0.98946	4.28258	54.375	11.1668	28.6353	5.82293		0.98906	4.3032	50.9174	12.5133	27.0399	8.18002	1.34936
157	7.255		0.96485	7.60691	52.6983	24.6418	22.6599		0.98815	4.37999	52.7834	7.74521	34.0059	5.46545		0.98807	4.39629	50.0747	9.22118	31.8465	8.85761	0
167	7.77		0.88943	12.9455	51.8361	18.7179	29.446		0.91482	11.5763	51.5317	5.0949	32.021	11.3525		0.91412	11.5883	48.3442	6.62259	28.8876	14.3009	1.8447
177	8.393		0.92197	11.0985	51.4675	19.9259	28.6066		0.93313	10.2882	50.427	7.61947	30.2273	11.7263		0.93465	10.1893	47.9933	9.36624	27.2317	15.265	0.14379
187	8.791		0.97244	6.91296	38.7528	17.628	43.6192		0.98407	5.21746	39.7322	2.00066	36.4735	21.7936		0.98426	5.1748	37.9874	3.15427	31.4942	26.2169	1.1473
197	8.951		0.9801	6.18208	31.0153	31.3726	37.6121		0.9821	5.84335	30.4687	13.1678	37.0929	19.2707		0.9817	5.87114	29.2926	12.9022	33.3015	23.4504	1.05331
212	9.433		0.98508	5.79181	2.06532	58.8999	39.0348		0.9873	5.35236	0	32.6763	43.7459	23.5778		0.98883	5.00995	1.07021	29.6969	40.0449	29.1879	0
222	9.829		0.96905	8.11532	49.4942	24.1302	26.3756		0.9742	7.23664	48.6593	9.73479	31.6962	9.90977		0.97459	7.11555	46.256	11.1252	29.0055	13.6133	0
232	10.212		0.96779	8.45787	6.68652	59.6704	33.6431		0.98788	5.179	0.08218	42.3929	32.6857	24.8393		0.99048	4.58365	1.08087	39.3507	29.9837	29.469	0.11571
242	10.601		0.96698	8.38803	42.0363	44.5332	13.4305		0.97908	6.66415	41.2623	19.7149	39.0228	0		0.97909	6.62908	40.1342	18.5279	39.6906	1.64726	0
252	10.964		0.97523	6.7836	27.3786	34.7093	37.9122		0.98407	5.44445	27.9599	12.1232	41.6357	18.2811		0.98799	4.72795	24.8794	10.0267	38.2961	20.2415	6.55631
262	11.542		0.97137	7.24802	27.8657	34.4681	37.6662		0.97714	6.49876	27.581	13.6517	39.552	19.2153		0.98278	5.59177	23.8649	11.2121	36.3788	20.3934	8.1508
267	12.008		0.35915	38.5668	27.8685	8.49866	63.6329		0.46036	34.5528	15.1711	21.0007	8.34375	55.4844		0.91931	11.9729	0	5.55609	1.73243	30.5421	62.1694
272	12.894		0.86135	18.5023	2.02404	0	97.976		0.93396	12.6883	0	9.77213	11.9318	78.2961		0.92168	13.78	0	9.09003	2.51595	82.8829	5.51112
277	15.395		0.93125	12.8114	0	5.69447	94.3055		0.9662	9.03364	0	6.047	23.1089	70.8441		0.96141	9.56082	0	5.97769	13.3445	77.2429	3.43486
282	18.711		0.93688	12.3803	0.28968	0.31483	99.3955		0.98628	6.09813	0	6.96039	16.3409	76.6987		0.99129	4.61268	0	9.50527	4.71422	85.7805	0
287	21.149		0.9652	9.21291	0	3.68313	96.3169		0.98546	6.34456	0	3.1954	25.868	70.9366		0.99565	3.39014	0	5.63968	13.6465	80.7138	0
292	24.182		0.94654	11.5939	0	34.3006	65.6994		0.9661	9.00449	0	0	65.4922	34.5078		0.96517	9.12404	1.13834	0	55.0865	43.7752	0
294	25.193		0.94435	10.3511	37.4084	23.1924	39.3992		0.98643	5.08751	40.8565	0	44.6539	14.4896		0.98646	5.03707	39.8963	0	40.6822	19.4216	0
299	27.072		0.97598	7.6764	0	9.01597	90.984		0.96936	8.73511	0	0	38.8802	61.1198		0.97942	7.02477	0	0	28.1633	71.8367	0
304	27.792		0.98689	5.18046	30.6021	2.34534	67.0525		0.98289	6.01227	28.5873	0	27.2264	44.1863		0.98869	4.7141	29.1743	0.70983	19.7546	50.3612	0
309	28.334		0.92783	13.2879	0.17487	2.06165	97.7635		0.97941	7.5188	0	8.95039	15.4179	75.6317		0.99219	4.51175	0	11.8176	3.13557	85.0468	0
314	29.077		0.91844	13.595	17.1997	16.8395	65.9608		0.94588	11.0587	18.6872	0	48.7061	32.6066		0.94709	10.9092	20.0115	0	39.6333	40.3552	0
319	29.702		0.3562	34.9757	46.7458	8.82743	44.4268		0.36974	34.4761	39.9973	8.87606	19.8148	31.3119		0.99163	3.65974	13.8244	0.38093	13.7683	11.8935	60.1329
324	30.327		0.93962	9.81045	42.0477	11.2772	46.6751		0.94353	9.46765	38.696	6.21125	25.5205	29.5722		0.99033	4.03777	29.8174	4.80392	19.9433	26.8977	18.5377
329	30.822		0.00619	56.6649	59.5125	0.60166	39.8858		0.01047	55.8884	47.2644	12.934	6.07563	33.726		0.98854	4.64343	3.83649	0	0	0	96.1635
334	32.305		0.76281	19.7777	42.1692	13.1152	44.7156		0.77122	19.4183	38.2655	7.27617	26.0509	28.4074		0.9844	5.1967	22.572	2.78088	20.3825	19.1265	35.1381
339	33.633		0.97053	6.86322	43.5453	14.7472	41.7075		0.97143	6.76325	40.3147	8.69715	25.4926	25.4956		0.98251	5.56653	34.9645	8.76759	20.7196	26.1087	9.43961
344	34.569		0.98402	5.59364	45.5154	13.1099	41.3747		0.98444	5.46135	43.9424	4.80898	28.1109	23.1377		0.98378	5.42934	41.6388	6.53119	23.4298	26.9445	1.45565
349	35.509		0.99737	2.1669	62.5521	19.3294	18.1185		0.99872	1.55199	57.2808	15.9097	18.2976	8.51193		0.99904	1.25168	53.9598	18.1744	16.9165	10.9492	0
354	36.446		0.99632	3.0611	55.0876	21.0649	23.8474		0.99701	2.79557	50.9528	14.7224	22.3481	11.9767		0.9978	2.29648	48.1264	16.6694	20.0176	15.1866	0
359	37.332		0.99095	4.70155	60.5746	22.2571	17.1684		0.99117	4.43485	56.6673	14.8827	22.3159	6.13406		0.99123	4.32317	53.408	16.7783	21.082	8.73168	0
364	38.298		0.99595	3.07377	63.9373	19.0359	17.0268		0.99705	2.62263	58.9198	15.2956	18.5231	7.26147		0.99733	2.38112	55.4503	17.666	17.2051	9.67854	0
369	39.188		0.9897	4.73609	49.4347	17.1861	33.3792		0.98973	4.6671	46.6944	9.65274	25.5425	18.1104		0.98945	4.45168	44.5599	11.4725	22.0744	21.8931	0
374	40.112		0.99348	3.61692	52.1716	12.7096	35.1188		0.99694	2.51056	50.5318	4.50883	27.0099	17.9495		0.99662	2.4446	47.8204	6.55783	23.2735	21.3928	0.95547
379	41.07		0.9863	4.73348	65.6425	11.7803	22.5772		0.9865	4.59548	61.267	9.62234	18.2529	10.8578		0.98645	4.57725	57.3488	12.1828	16.2915	12.8696	1.3073
384	42.052		0.9871	4.94373	45.9331	10.6314	43.4354		0.98862	4.6156	44.5153	2.97579	27.8632	24.6457		0.98804	4.58472	42.17	4.70919	23.0741	28.3726	1.67412
389	42.913		0.97877	6.53566	47.8329	15.4506	36.7165		0.98008	6.24587	46.227	6.24584	28.0904	19.4368		0.97899	6.18953	44.2455	7.89494	24.3464	23.2662	0.24692
394	43.76		0.98239	6.22367	39.194	19.1704	41.6357		0.98343	5.97344	38.6491	6.3953	32.6449	22.3107		0.98384	5.6869	37.2872	7.70093	27.9368	27.0751	0
399	44.606		0.99109	4.1578	48.3459	13.152	38.5021		0.99379	3.45272	46.9611	4.40947	28.0601	20.5693		0.99539	2.81343	44.8285	6.55694	23.7439	24.8706	0
404	45.371		0.99308	4.1488	51.1487	12.9731	35.8781		0.99669	3.00744	49.9871	3.86033	28.1708	17.9817		0.99761	2.38637	47.5386	6.28949	23.9668	22.2052	0
409	46.096		0.99515	3.52118	40.5186	18.5154	40.9661		0.99456	3.71232	38.2559	9.54472	28.2729	23.9265		0.99574	3.03828	36.7777	11.0713	23.5993	28.5517	0
414	46.935		0.987	5.13681	43.2434	17.0555	39.7012		0.99115	4.63129	39.0978	12.7755	22.8761	25.2506		0.99341	3.74757	37.4163	14.635	18.2617	29.687	0
419	47.89		0.99651	2.81567	52.9233	14.4253	32.6514		0.99713	2.64446	49.2071	10.0314	22.1072	18.6543		0.99783	2.03648	46.7745	12.2906	18.6438	22.2911	0
424	48.914		0.9963	2.51057	73.2939	17.3652	9.34093		0.9981	1.76267	67.1685	16.4925	14.2269	2.11213		0.99816	1.71143	62.9028	19.3897	13.9273	3.78016	0
429	49.947		0.98267	5.35749	78.6554	21.3446	0		0.99261	3.58283	68.4412	25.9212	5.63764	0		0.99204	3.66293	64.2201	28.3531	7.42679	0	0
434	51.013		0.99447	3.08666	71.8759	17.1226	11.0015		0.99607	2.56477	65.7217	16.4101	14.2733	3.59488		0.99568	2.6324	61.6127	19.1932	13.8549	5.3393	0
439	52.028		0.98824	4.92631	73.6769	21.9525	4.37061		0.99517	3.49539	66.1493	22.1963	11.6545	0		0.99546	3.39651	61.8116	24.7763	12.0921	1.32009	0
444	53.079		0.98912	4.11334	73.5419	17.2805	9.17769		0.99032	3.84141	68.7607	13.4414	17.5671	0.23082		0.98945	4.01023	64.4344	16.3038	17.3297	1.93209	0
456.5	55.411		0.9893	4.99099	44.431	13.9331	41.6358		0.99509	3.54659	44.577	1.83357	32.3905	21.1989		0.99682	2.75623	42.6277	3.98059	27.2865	26.1052	0
461.5	55.977		0.98469	5.90517	54.6379	25.7498	19.6123		0.98688	5.52936	50.2225	18.2826	22.504	8.99091		0.98808	5.21292	47.3249	19.8923	20.6957	12.0871	0
471.5	57.205		0.98136	6.49259	41.3698	22.9718	35.6584		0.98946	4.90976	41.99	6.0911	36.0971	15.8218		0.99016	4.63092	40.1528	7.42021	31.8875	20.5395	0
476.5	57.814		0.99269	4.18161	50.4829	13.5682	35.9489		0.99489	3.47505	49.0271	4.90735	27.6076	18.4579		0.99602	2.87878	46.7022	7.19848	23.4809	22.6184	0
481.5	58.4775		0.99058	4.31703	39.7223	12.9263	47.3514		0.98971	4.54108	37.8106	5.60312	27.9045	28.6818		0.99051	4.11917	36.6373	7.3442	22.5178	33.5007	0
486.5	59.1015		0.98745	5.13298	39.2753	14.3406	46.3841		0.98696	5.17763	38.5043	4.13129	30.9656	26.3988		0.98891	4.58388	37.1653	5.9549	25.3797	31.5002	0
491.5	59.713		0.99211	4.28997	41.3606	14.4703	44.169		0.99476	3.53719	41.1544	2.88644	32.1727	23.7864		0.99636	2.7837	39.5417	4.84368	26.8028	28.8118	0
496.5	60.347		0.99716	2.39996	49.5826	14.1104	36.307		0.997	2.43904	46.5503	8.40462	24.2385	20.8066		0.99855	1.55382	44.3795	10.6067	20.2044	24.8094	0
501.5	60.9595		0.99656	2.7038	47.2445	11.9326	40.8229		0.99673	2.58556	45.279	4.96541	26.5986	23.157		0.99823	1.73852	43.3579	7.19493	21.9352	27.5119	0
506.5	61.5955		0.99652	2.87775	44.4795	13.0971	42.4235		0.99734	2.52809	43.1024	4.40943	28.6914	23.7968		0.9984	1.75804	41.3831	6.43719	23.8164	28.3633	0
516.5	62.845		0.98532	5.44587	43.5788	11.7861	44.6351		0.98943	4.59263	43.4843	1.04958	31.5204	23.9457		0.99	4.2547	41.8688	3.09429	26.3078	28.7291	0
521.5	63.4675		0.99187	3.739	46.8576	13.1501	39.9923		0.9972	2.19621	46.0972	3.01621	29.9784	20.9082		0.99851	1.53322	44.1408	5.12522	25.429	25.305	0
526.5	64.0945		0.98739	5.17021	37.237	21.163	41.6		0.98879	4.83107	36.8342	7.21612	33.8386	22.111		0.98992	4.42837	35.5436	8.41452	29.0165	27.0254	0
531.5	64.7075		0.99786	2.00308	42.2943	9.60455	48.1011		0.99736	2.2509	40.0732	4.13542	26.2293	29.5621		0.99837	1.6345	38.2942	6.07126	20.6901	33.9331	1.01144
536.5	65.3275		0.98835	4.94322	38.336	15.4434	46.2206		0.9888	4.81478	37.6756	4.40202	31.7523	26.1701		0.98898	4.54447	36.5231	5.91929	26.4674	31.0902	0
541.5	65.9725		0.996	2.53544	51.5513	9.0686	39.3801		0.99712	2.12403	49.283	3.78218	24.7142	22.2206		0.99833	1.58881	46.8527	6.23621	20.3112	26.0741	0.5258
546.5	66.605		0.99567	2.98874	43.7065	14.7826	41.5109		0.99596	2.845	42.1902	5.71745	28.843	23.2493		0.99806	1.85673	40.455	7.68063	23.9911	27.8733	0
551.5	67.2425		0.99577	2.82535	42.1677	13.9993	43.833		0.99543	2.90195	40.5851	5.39792	28.7593	25.2576		0.9978	1.91086	39.0272	7.34829	23.6162	30.0084	0
556.5	67.89		0.99147	4.24703	38.3676	16.0055	45.6269		0.99087	4.38973	36.8531	6.50048	29.8338	26.8126		0.99098	4.09787	35.7321	7.95059	24.7151	31.6022	0
561.5	68.533		0.9983	1.96513	39.8171	14.6056	45.5772		0.9977	2.27708	37.6001	7.04706	27.7462	27.6066		0.9987	1.5238	36.1781	8.65341	22.5784	32.1767	0.4135
566.5	69.1575		0.98413	5.51646	28.1234	16.0945	55.7822		0.98496	5.37613	28.3367	2.80186	35.7771	33.0844		0.98465	5.38525	26.9933	3.28645	29.2821	37.728	2.71014
571.5	69.7625		0.98614	5.34221	30.0538	21.7339	48.2124		0.99111	4.29042	31.237	4.17214	38.9581	25.6327		0.99171	4.01134	30.5849	4.9687	33.3244	31.122	0
576.5	70.43		0.98837	4.9324	40.0776	17.3047	42.6176		0.99098	4.31719	39.8119	4.64908	32.876	22.663		0.9922	3.84597	38.3464	6.21737	27.91	27.5261	0
581.5	71.0595		0.99625	2.82722	39.8493	16.6519	43.4987		0.99685	2.58637	38.7877	5.84698	30.9485	24.4168		0.99846	1.68064	37.4092	7.41949	25.9698	29.2016	0
586.5	71.662		0.9962	2.92098	37.4961	13.6254	48.8785		0.99615	2.91526	36.714	3.56324	31.2261	28.4967		0.99828	1.81845	35.5412	5.35732	25.3742	33.7273	0
591.5	72.25		0.99539	3.14042	47.4728	15.5329	36.9943		0.99629	2.7747	45.662	6.73338	27.7604	19.8442		0.99792	1.95478	43.5866	8.77147	23.545	24.0969	0
596.5	72.8415		0.96135	7.468	53.8299	13.2202	32.9499		0.98958	3.83736	46.0821	17.4893	12.3421	24.0865		0.9871	4.27099	42.136	18.7734	9.32884	25.3918	4.36991
601.5	73.425		0.99241	3.52887	39.8114	5.7453	54.4433		0.99519	2.83865	36.5688	3.9682	23.3331	36.1299		0.99478	2.92579	34.257	5.5692	17.0574	39.855	3.26149
605	73.772		0.98053	5.42826	71.702	7.42237	20.8756		0.9823	5.31083	65.7942	10.1391	12.9272	11.1395		0.9821	5.37961	61.2523	13.4001	11.0044	12.7724	1.57082
610	74.596		0.99128	3.48975	58.069	10.6305	31.3005		0.99411	2.90954	55.2722	5.60098	23.0339	16.0929		0.99446	2.87998	51.9025	7.97199	19.809	18.8933	1.42329
615	75.475		0.97633	6.64391	34.1143	37.4283	28.4574		0.97812	6.41586	30.354	23.5737	30.0725	15.9998		0.97859	6.30678	29.3345	23.1697	27.7118	19.784	0
620	76.433		0.96561	7.04852	82.9779	0	17.0221		0.98213	5.25671	74.105	12.1021	1.72016	12.0727		0.97547	5.77793	67.5607	15.6449	0.50442	11.5326	4.7574
625	77.374		0.96724	6.78442	86.6272	0	13.3728		0.97758	5.63731	79.0688	10.3747	1.54795	9.00855		0.9721	6.18739	72.6759	14.4766	0.70268	8.76711	3.3777
630	78.301		0.97654	5.79268	89.4798	0	10.5202		0.98037	5.34453	81.7901	9.86468	2.99291	5.35233		0.97636	5.82284	75.6963	14.277	2.51774	5.52533	1.98363
635	79.274		0.99408	2.99171	50.4498	13.0254	36.5247		0.99438	2.90311	47.6727	7.01278	24.7196	20.5949		0.99489	2.77345	45.0445	9.03357	20.774	24.079	1.06899
640	80.24		0.99274	3.47081	68.8712	24.2842	6.84456		0.99339	3.36985	61.8629	21.992	14.7291	1.41612		0.99228	3.50751	57.0682	23.497	15.2469	1.84711	2.34084
645	81.189		0.99139	3.78583	71.4303	20.0373	8.53244		0.99241	3.64864	64.4049	19.5825	13.3288	2.68387		0.99069	3.86553	59.5108	21.5712	13.524	3.21113	2.18291
650	82.216		0.99098	3.67371	63.988	17.4184	18.5936		0.99193	3.49677	57.9189	16.1305	16.069	9.88162		0.9905	3.708	53.4205	17.8791	14.8569	10.9441	2.89928
655	83.145		0.99321	3.1791	55.5486	17.5439	26.9075		0.99307	3.26982	51.7695	11.416	22.9205	13.894		0.99248	3.32762	47.7124	12.7961	20.4227	15.6741	3.39474
660	84.119		0.99371	3.08403	50.3739	20.7375	28.8886		0.99433	2.96341	47.3352	11.8671	26.0427	14.755		0.99431	2.99089	44.348	13.1048	23.3297	17.5052	1.71228
665	84.982		0.9914	3.60792	50.8778	20.1887	28.9335		0.99309	3.2421	48.2646	10.6895	26.821	14.2249		0.99331	3.22013	45.487	12.138	24.0542	17.2853	1.03557
670	85.923		0.98313	6.72664	0	90.2796	9.72039		0.99362	4.43058	0	36.6311	63.3689	0		0.99677	2.95974	0	30.6735	69.3265	0	0
675	87.14		0.9552	11.0539	0	93.538	6.46199		0.97772	8.12993	0	30.899	69.1009	0		0.98741	5.95541	0	23.8819	76.1181	0	0
680	88.409		0.9912	3.58659	64.5972	18.8835	16.5193		0.99043	3.74902	59.2051	15.5973	17.904	7.2937		0.98954	3.91396	55.0555	17.5369	16.9028	8.80174	1.70305
685	89.55		0.99355	3.07672	60.4038	20.2266	19.3696		0.99292	3.24449	55.7497	14.8681	20.5882	8.79394		0.99233	3.37381	51.9745	16.5654	19.1967	10.6755	1.58795
690	90.882		0.99101	3.59148	65.5902	15.5538	18.8559		0.99067	3.69848	60.1245	13.8215	16.816	9.238		0.98941	3.91063	55.832	15.992	15.4646	10.7073	2.0042
695	92.04		0.9912	3.60023	67.1321	19.2986	13.5694		0.9916	3.52659	61.1094	17.2116	16.0369	5.64207		0.99079	3.70143	57.1116	19.4129	15.4428	7.24434	0.78841
700	93.097		0.99392	3.00183	53.0416	19.6062	27.3521		0.99367	3.074	49.1761	12.9439	23.3772	14.5028		0.99343	3.14428	45.9716	14.3648	20.877	17.0051	1.78145
705	94.183		0.99251	3.32535	52.9872	18.8546	28.1581		0.99333	3.17624	49.8616	10.8955	25.0754	14.1676		0.99294	3.25744	46.3948	12.2916	22.3845	16.5696	2.35954
710	95.371		0.99219	3.42532	50.0706	19.2279	30.7015		0.99352	3.14255	47.4033	10.1845	26.6812	15.731		0.99327	3.20648	44.2242	11.471	23.6291	18.4459	2.2298
715	96.515		0.99398	2.97964	53.2598	18.4738	28.2664		0.99377	3.03383	49.3043	12.4922	22.8565	15.347		0.99348	3.11205	46.0493	14.0145	20.1865	17.8644	1.88532
720	97.739		0.98876	4.01682	62.7742	17.2655	19.9604		0.98978	3.91858	58.7931	11.7189	21.2007	8.28731		0.98911	4.04003	54.9088	13.8173	19.6137	10.3086	1.35165
725	98.954		0.98755	5.73203	0	98.1356	1.86436		0.98479	6.76002	0	45.6976	54.3024	0		0.98992	5.33961	0	38.7881	61.2119	0	0
730	100.119		0.97108	6.51054	85.3781	7.45921	7.16271		0.98441	4.79368	76.0489	17.26	2.58935	4.10177		0.98203	5.15917	70.7145	21.1535	2.70545	4.61985	0.80666
735	101.296		0.99093	3.68976	70.3433	16.1432	13.5136		0.99117	3.71031	64.1222	15.7196	14.445	5.71318		0.98971	3.94403	59.5504	18.1083	13.8278	6.8416	1.67198
740	102.421		0.99473	2.81888	55.0489	21.8146	23.1364		0.99552	2.60917	51.7011	13.0993	24.8721	10.3275		0.99524	2.69186	48.3705	14.4952	22.9343	12.7219	1.47812
745	103.57		0.99447	2.96737	55.4087	26.9094	17.6818		0.99593	2.53878	52.1001	15.9686	26.0631	5.86821		0.9958	2.58469	49.0397	17.1377	24.9752	8.32296	0.52453
750	104.746		0.99315	3.17583	53.8142	13.198	32.9878		0.99315	3.1681	50.3279	8.64583	22.4924	18.5339		0.99443	2.87941	47.7088	10.9756	18.9924	22.0115	0.3117
755	105.68		0.97994	5.46285	83.6856	10.0636	6.25081		0.98347	5.00509	75.3924	16.443	6.10834	2.05624		0.98065	5.35839	69.7494	19.818	6.42771	2.22102	1.78379
779.5	110.055		0.99015	3.73695	64.2532	12.1079	23.6389		0.98967	3.88787	59.43	10.4576	17.8241	12.2883		0.98832	4.05736	54.9005	12.7397	15.6567	13.7937	2.90941
784.5	110.906		0.98582	4.55838	77.5795	9.54079	12.8797		0.98884	4.13219	70.2608	14.1905	9.20499	6.34376		0.98672	4.43068	65.1054	17.4138	8.51588	7.12935	1.83557
789.5	111.794		0.9868	4.33919	60.8446	16.5047	22.6506		0.98746	4.28067	56.9788	11.0798	21.549	10.3924		0.98703	4.37432	53.3481	13.2047	19.5811	12.7026	1.16353
794.5	112.698		0.98361	4.95012	56.7097	19.6805	23.6099		0.98977	3.93363	54.4348	9.62681	26.7034	9.23497		0.98974	3.97	51.3409	11.5289	24.5405	12.1703	0.4194
799.5	113.573		0.96483	9.32353	8.70321	90.3628	0.93403		0.99861	1.92805	0	68.516	27.9067	3.57731		0.99882	1.75069	0	63.1374	30.8972	5.9654	0
804.5	114.419		0.98977	3.80479	64.7583	14.3209	20.9208		0.98992	3.87497	60.4094	10.7342	19.4298	9.42654		0.98886	4.00537	55.9554	13.0142	17.5735	11.0455	2.41142
809.5	115.117		0.98967	3.9621	49.4892	16.3337	34.177		0.99216	3.55256	47.0988	7.86094	26.8338	18.2064		0.99163	3.62896	43.6677	9.0628	23.3919	20.6928	3.18478
814.5	115.697		0.99069	3.7287	54.0513	19.0977	26.851		0.99363	3.22893	51.2768	10.2456	25.889	12.5886		0.99302	3.31325	47.6191	11.6158	23.3744	14.8307	2.55993
819.5	116.3		0.98471	5.07643	72.7204	14.7713	12.5082		0.9846	5.36572	67.4966	12.5499	16.5336	3.41991		0.98153	5.39337	61.7529	14.7233	15.9484	3.60687	3.96856
824.5	116.901		0.98079	7.1941	0	100	0		0.97199	9.10019	0	59.5249	40.4751	0		0.97574	8.32626	0	51.7176	48.2824	0	0
829.5	117.508		0.98994	4.07056	70.2412	17.2509	12.5079		0.98976	4.32772	65.1463	13.8204	17.6246	3.40867		0.98782	4.38664	59.8902	15.7775	17.1504	3.9214	3.26045
834.5	118.128		0.77558	23.926	24.4443	75.5557	0		0.97197	8.23859	4.58972	85.6338	0	9.7765		0.98161	6.66772	3.84309	84.3399	0	11.4395	0.37753
839.5	118.763		0.99488	3.64925	0	93.5109	6.48907		0.99529	3.7978	0	44.569	55.431	0		0.9981	2.27686	0	38.5162	61.4838	0	0
844.5	119.368		0.99763	2.44512	0	85.0872	14.9128		0.999	1.6062	0	42.8046	55.7256	1.46978		0.99884	1.70372	0	37.7339	56.0144	6.25164	0
849.5	119.966		0.99668	2.82175	1.9387	82.9758	15.0854		0.99937	1.30192	0	48.8933	45.3251	5.78165		0.99954	1.07219	0	44.1044	45.9134	9.98213	0
854.5	120.612		0.99964	0.97609	0	90.3639	9.63606		0.99909	1.66744	0	48.1968	51.8032	0		0.99921	1.43868	0	42.6198	54.6186	2.76161	0
859.5	121.245		0.99069	4.78044	5.12965	90.3984	4.4719		0.9997	0.90887	0	59.4015	39.557	1.04146		0.99989	0.55114	0	53.9126	41.9299	4.15756	0
864.5	121.844		0.99032	4.89641	4.81933	93.1248	2.05582		0.99933	1.37695	0	61.2671	38.7329	0		0.99931	1.32581	0	55.5068	42.3176	2.17558	0
869.5	122.486		0.98366	6.36231	6.1811	92.7442	1.07475		0.99896	1.64526	0	64.1511	35.4882	0.3607		0.99892	1.65316	0	58.3841	38.6659	2.95004	0
874.5	123.105		0.85847	18.2407	19.5167	71.35	9.13331		0.99425	3.6093	1.47871	73.0403	5.95612	19.5249		0.9963	2.89965	0.5101	68.933	7.32752	20.3171	2.91235
879.5	123.727		0.9799	6.96926	4.67315	84.7221	10.6048		0.99725	2.66933	0	58.1812	34.6789	7.13991		0.99717	2.64957	0	53.1352	36.4693	10.3956	0
884.5	124.338		0.97242	8.64212	0	88.9021	11.0979		0.9945	4.23844	0	31.3114	68.6886	0		0.99872	1.97864	0	25.3911	74.6089	0	0
889.5	124.974		0.98903	5.08857	2.17027	77.1882	20.6416		0.99819	2.25377	0	48.7382	39.2031	12.0587		0.99882	1.76221	0	44.466	39.127	16.407	0
894.5	125.588		0.97955	6.8879	3.6505	71.908	24.4415		0.99827	2.23425	0	48.7924	34.2228	16.9849		0.99896	1.6473	0	44.989	33.643	21.3681	0
899.5	126.184		0.98519	5.96804	4.62533	83.78	11.5946		0.99913	1.57121	0	56.3282	36.5478	7.12406		0.9995	1.16363	0	51.464	37.8683	10.6676	0
904.5	126.797		0.96506	7.54928	42.4359	1.57213	55.992		0.98865	4.30701	36.4985	7.19011	15.4289	40.8825		0.98684	4.61426	34.0161	9.09766	9.10274	44.2519	3.53162
909.5	127.391		0.98801	5.37845	3.73581	84.2425	12.0217		0.99875	1.86517	0	54.9544	38.6259	6.41974		0.99925	1.43482	0	50.1249	39.7063	10.1688	0
914.5	128.012		0.99067	4.89613	0	100	0		0.98708	6.17438	0	57.1167	42.8833	0		0.98879	5.56637	0	50.3738	49.6262	0	0
919.5	128.635		0.98709	5.87305	0	94.9686	5.03144		0.98985	5.60453	0	41.8095	58.1905	0		0.99427	4.04485	0	35.3058	64.6942	0	0
924.5	129.257		0.97044	8.33063	5.1968	75.9862	18.817		0.99624	3.06234	0	54.2953	31.2083	14.4963		0.99549	3.25994	0	49.8757	31.9686	17.9819	0.17376
929.5	129.867		0.93725	12.2804	9.82649	79.8775	10.296		0.99712	2.75887	0	65.8979	21.0106	13.0915		0.99767	2.42183	0	61.5253	22.5989	15.8757	0
958.5	133.319		0.99204	4.39904	0	73.1795	26.8205		0.99296	4.23102	0	38.9673	48.5102	12.5225		0.99376	3.93788	0	35.307	46.5395	18.1535	0
963.5	133.894		0.99382	3.15252	51.8769	16.5367	31.5864		0.99564	2.59995	49.5301	8.17838	26.3355	15.9561		0.99638	2.34675	47.071	10.2549	22.9795	19.6208	0.07379
968.5	135.226		0.98836	4.94631	41.5105	14.7807	43.7087		0.98753	5.06969	39.9936	5.85179	29.0482	25.1063		0.9881	4.70823	38.5323	7.68064	23.9385	29.8486	0
973.5	136.728		0.99021	4.44416	36.8999	15.5463	47.5537		0.98919	4.64788	35.7722	5.45632	30.9056	27.8658		0.98983	4.30749	34.7392	6.99101	25.3684	32.9014	0
978.5	138.367		0.98801	5.03267	32.4214	21.728	45.8506		0.99365	3.71541	33.4445	4.46973	38.2504	23.8353		0.99452	3.30982	32.4809	5.49913	32.7605	29.2594	0
983.5	139.978		0.98617	4.98024	34.9989	16.9978	48.0033		0.98481	5.22496	33.637	6.7029	31.1054	28.5547		0.9851	5.11384	32.2032	7.77216	25.544	33.0604	1.4202
988.5	141.397		0.98745	4.92574	20.2187	17.3857	62.3956		0.99253	3.8172	17.1692	10.405	29.4544	42.9714		0.99227	3.86373	15.8395	10.1721	22.1767	47.1906	4.62108
993.5	142.992		0.9826	5.94713	27.517	15.5396	56.9434		0.98069	6.24931	28.121	2.09372	36.276	33.5093		0.98395	5.58931	27.6896	3.55062	29.0112	39.7486	0
998.5	144.439		0.98453	5.84475	1.34998	26.0701	72.5799		0.99015	4.68094	0	13.8827	35.473	50.6443		0.99288	3.96089	0	13.4588	26.7392	57.4899	2.31208
1003.5	145.995		0.9846	5.44206	29.676	12.7121	57.6118		0.98297	5.78395	28.1287	4.76343	30.2942	36.8137		0.98364	5.55084	27.3286	5.98157	23.4075	42.0388	1.24361
1008.5	147.544		0.98393	5.45577	35.5065	12.5301	51.9634		0.98327	5.6419	33.2765	6.03374	27.7471	32.9427		0.98331	5.49343	31.9756	7.4073	21.7166	37.5598	1.34065
1013.5	149.061		0.99646	2.57695	37.9688	14.3146	47.7167		0.99695	2.53757	35.2085	8.0047	26.6631	30.1237		0.99714	2.25756	33.5914	9.31068	21.2838	34.3596	1.45456
1018.5	150.576		0.99241	3.66064	49.7574	12.4251	37.8174		0.99307	3.56593	46.206	8.49066	22.5952	22.7081		0.99265	3.48145	43.7225	10.4485	18.5368	26.1235	1.16859
1023.5	152.115		0.97223	9.02722	0	50.552	49.448		0.99541	3.51858	0	7.40127	71.519	21.0798		0.99545	3.40111	0	4.99926	65.2652	29.7356	0
1028.5	153.665		0.96858	9.43543	0	58.6021	41.3979		0.9948	3.69117	0	12.2243	73.1385	14.6372		0.9938	3.95403	0	9.18032	68.0287	22.791	0
1033.5	155.343		0.99304	3.25818	48.0846	8.73747	43.1779		0.99586	2.57704	44.1402	7.06512	21.1568	27.6379		0.99499	2.77171	41.1345	8.79438	16.4528	30.5446	3.0737
1038.5	156.958		0.99747	1.90133	54.0353	11.5434	34.4212		0.99778	1.78724	50.6403	7.4049	22.3871	19.5677		0.99765	1.87148	47.3278	9.39237	18.7885	22.2777	2.21363
1043.5	158.445		0.99329	3.33139	48.2858	13.9388	37.7754		0.99588	2.57713	46.7128	5.16418	28.0191	20.1039		0.99668	2.26418	44.4571	7.15762	23.8074	24.0352	0.54268
1048.5	160.059		0.99425	3.06486	50.4071	17.5402	32.0527		0.99732	2.05842	48.4359	7.95722	27.695	15.9119		0.99744	1.98797	45.6502	9.56871	24.3718	19.1167	1.29252
1053.5	161.559		0.99815	1.69564	43.3967	16.0538	40.5495		0.99828	1.63342	40.8246	8.30864	27.0378	23.829		0.99813	1.70784	37.9014	9.30886	22.6595	26.7724	3.35774
1058.5	163.104		0.99118	3.55446	66.5928	14.3028	19.1044		0.99254	3.43807	62.3653	10.4774	19.3932	7.76413		0.99151	3.56357	57.8541	12.7664	17.887	9.23907	2.25349
1063.5	164.659		0.99497	2.81375	55.0539	17.5506	27.3956		0.99624	2.38414	52.0621	9.97571	24.6391	13.3231		0.99621	2.39399	48.6165	11.5785	22.0491	15.745	2.01081
1068.5	166.24		0.99299	3.19734	56.1119	15.6095	28.2787		0.99717	2.05099	53.6801	7.68834	25.396	13.2356		0.99722	2.04962	50.3291	9.63865	22.5626	15.9572	1.51242
1099	175.624		0.99023	3.79333	50.2026	9.07963	40.7178		0.99233	3.33611	46.0381	7.6473	20.4756	25.839		0.9926	3.34571	43.1512	9.6953	16.044	28.9679	2.14161
1104	177.331		0.99207	3.39334	53.6151	12.5623	33.8225		0.99249	3.33938	50.2594	7.6499	23.0776	19.013		0.99205	3.36792	46.0506	9.12501	19.5812	20.8398	4.40353
1109	178.851		0.9931	3.17289	58.1752	18.0021	23.8227		0.99252	3.34199	53.9225	12.6903	21.4331	11.9541		0.99177	3.46458	49.9161	14.1972	19.4552	13.6683	2.76322
1114	180.481		0.97226	6.34508	53.1302	3.85277	43.017		0.98709	4.26964	47.0984	8.42521	14.4247	30.0516		0.98391	4.77588	43.2451	10.4019	9.85888	32.0458	4.44835
1119	182.008		0.99182	3.51588	62.8647	15.9836	21.1517		0.9922	3.58734	58.6267	11.4356	20.3521	9.58553		0.99092	3.71454	54.1926	13.2549	18.6986	10.9756	2.87837
1124	183.538		0.99147	3.57729	66.1443	16.0716	17.7841		0.99189	3.52924	60.1743	15.1555	15.6553	9.01493		0.99031	3.7688	55.6535	17.1641	14.5247	10.129	2.52877
1129	185.011		0.98971	3.8968	69.6108	17.4611	12.9281		0.99049	3.91202	65.0168	12.9689	18.8792	3.13513		0.98926	4.03676	60.2509	15.1351	18.3039	4.21389	2.09625
1134	186.56		0.98346	5.03229	86.0575	11.194	2.74855		0.996	2.47689	76.4595	19.9771	2.80495	0.75838		0.99589	2.50271	70.7261	23.5223	3.47873	0.72422	1.54861
1139	188.097		0.97126	6.69502	93.4249	5.44704	1.12806		0.98105	5.45047	82.9191	17.0809	0	0		0.97857	5.75494	76.5533	21.8056	0	0	1.64114
1144	189.434		0.92887	13.9948	0	78.356	21.644		0.99582	3.4661	0	15.043	84.957	0		0.99737	2.60316	0	9.99255	88.2487	1.75875	0
1149	190.731		0.92644	11.3727	75.9021	17.3264	6.77151		0.94594	9.83946	66.7713	23.0605	6.40017	3.76799		0.94787	9.62496	62.5089	26.0369	6.51704	4.85411	0.08305
1154	192.066		0.84823	18.9654	21.7761	71.8274	6.39645		0.97578	7.44248	3.87734	72.9857	6.26185	16.8751		0.9804	6.69481	3.01774	69.4185	7.67391	18.0891	1.80079
1159	193.471		0.97954	5.58122	81.1293	11.4923	7.37842		0.9871	4.53607	72.2478	18.4315	5.67428	3.6464		0.98759	4.23969	65.7832	21.3144	5.61471	3.01913	4.26861
1164	194.874		0.98753	5.48432	7.22317	85.6582	7.1186		0.99789	2.25076	0.30416	57.5772	38.255	3.86368		0.99826	2.03874	0	51.668	40.0295	5.78049	2.52204
1169	196.368		0.94838	11.8575	0	82.639	17.361		0.99603	3.49901	0	21.507	78.493	0		0.99916	1.48057	0	16.1913	83.8087	0	0
1174	197.863		0.97777	7.70939	0	91.9731	8.02694		0.99265	4.82764	0	35.1059	64.894	0		0.9981	2.42226	0	28.8903	71.1097	0	0
1179	199.386		0.99211	4.3352	0	77.9564	22.0436		0.99569	3.20385	0	37.6988	55.6854	6.61582		0.99534	3.32841	0.1128	32.3672	54.7823	10.4963	2.24135
1184	200.808		0.98825	5.27688	2.85324	78.4395	18.7072		0.99052	4.73868	0.50172	43.996	48.1784	7.32387		0.99044	4.75885	1.28522	39.2163	47.7299	11.4721	0.29652
1189	202.258		0.98111	6.71264	7.69716	82.6099	9.69294		0.99581	3.14982	0.15685	57.2639	35.844	6.73521		0.99626	2.977	0.35867	51.932	37.1813	9.29407	1.23399
1194	203.754		0.99263	4.21566	4.70617	85.5048	9.789		0.99859	1.84582	0	54.2401	41.7776	3.98224		0.99882	1.68417	0	48.8594	43.2136	7.13305	0.79394
1199	205.253		0.93533	12.439	13.8429	80.0655	6.09155		0.98869	5.16663	1.22867	66.7505	21.875	10.1458		0.9914	4.50274	1.45484	62.4753	23.3595	12.7104	0
1204	206.775		0.9997	0.89965	0	88.585	11.415		0.99951	1.21102	0	46.7276	53.2724	0		0.99971	0.9095	0	41.2935	54.6144	4.09216	0
1209	208.249		0.99777	2.43356	0	89.6161	10.3839		0.99881	1.97607	0	44.0605	55.9395	0		0.9992	1.44683	0	38.4941	59.6483	1.85764	0
1214	209.739		0.95615	10.9278	0	76.7944	23.2056		0.99898	1.71957	0	20.1727	79.8273	0		0.99832	2.08174	0	15.2298	79.0476	5.72262	0
1219	211.259		0.93541	13.277	0	67.4219	32.5781		0.99222	4.43856	0	11.5449	84.0461	4.409		0.98919	5.2213	0.038	7.53571	80.0603	12.366	0
1247.5	220.012		0.98975	5.01993	5.25065	90.7962	3.95311		0.99947	1.18691	0	59.9046	39.3594	0.73597		0.99971	0.87149	0	54.4623	41.6535	3.88421	0
1267.5	226.105		0.98899	5.40736	0	91.6061	8.39385		0.99664	3.40588	0	39.2491	60.7509	0		0.99952	1.30602	0	33.3914	66.6086	0	0
1287.5	231.986		0.98139	6.99689	0	81.8665	18.1335		0.99892	1.71947	0	31.3102	68.6898	0		0.99842	1.99396	0	26.2167	68.9297	4.85361	0

## Sheet: flux_factors
cmcblf	age_kyr	sedrate_med	wbd_meas	dbd_meas	bsi_pct	tic_pct	toc_pct	ti_count	rb_count	zr_count
0	0	166.667
0.5	0.003	166.667
1	0.006	166.667	1.2004					115982	2879	3597
1.5	0.009	166.667	1.1329
2	0.012	142.857	1.101					81681	2308	2943
2.5	0.0155	142.857	1.0585
3	0.019	58.8235	1.2012					108702	2530	3640
3.5	0.0275	58.8235	1.1715
4	0.036	71.4286	1.2616
4.5	0.043	71.4286	1.2918
5	0.05	90.9091	1.144
5.5	0.0555	90.9091	1.1149					138683	2762	3780
6	0.061	71.4286	1.2924
6.5	0.068	71.4286	1.3536
7	0.075	71.4286	1.348					114343	2240	3334
7.5	0.082	71.4286	1.2479
8	0.089	83.3333	1.3385					141288	2473	3289
8.5	0.095	83.3333	1.455
9	0.101	66.6667	1.4551					138079	2632	3490
9.5	0.1085	66.6667	1.4777
10	0.116	66.6667	1.509	1.0744				136406	2764	3330
10.5	0.1235	66.6667	1.483
11	0.131	71.4286	1.5352					141680	2544	3390
11.5	0.138	71.4286	1.577
12	0.145	76.9231	1.5813					146232	2870	3483
12.5	0.1515	76.9231	1.5489
13	0.158	66.6667	1.588					148785	3141	2945
13.5	0.1655	66.6667	1.3976
14	0.173	76.9231	1.4605				3.0631	154771	3057	3034
14.5	0.1795	76.9231	1.4489
15	0.186	62.5	1.4819					113978	2356	3122
15.5	0.194	62.5	1.4781
16	0.202	58.8235	1.3692
16.5	0.2105	58.8235	1.3728
17	0.219	76.9231	1.4777					142760	2247	3220
17.5	0.2255	76.9231	1.4718
18	0.232	76.9231	1.4583					135873	2578	3019
18.5	0.2385	76.9231	1.4908
19	0.245	66.6667	1.496					141125	2670	2897
19.5	0.2525	66.6667	1.502
20	0.26	76.9231	1.4972	1.0217			2.42585	140947	2542	2888
20.5	0.2665	76.9231	1.5544
21	0.273	71.4286	1.547					145459	2855	3366
21.5	0.28	71.4286	1.4648
22	0.287	66.6667	1.3961					146581	2623	3378
22.5	0.2945	66.6667	1.4708
23	0.302	90.9091	1.6361					142861	2538	3384
23.5	0.3075	90.9091	1.6609
24	0.313	71.4286	1.6675					149467	3181	3546
24.5	0.32	71.4286	1.678
25	0.327	66.6667	1.6381					149093	2775	3411
25.5	0.3345	66.6667	1.6666
26	0.342	71.4286	1.6614					150138	3150	3487
26.5	0.349	71.4286	1.671
27	0.356	76.9231	1.6809				4.12721	142593	2648	3260
27.5	0.3625	76.9231	1.6684		10	0
28	0.369	66.6667	1.6591					146993	3047	3621
28.5	0.3765	66.6667	1.6193
29	0.384	76.9231	1.6762					142029	2554	3621
29.5	0.3905	76.9231	1.6924
30	0.397	83.3333	1.7672	1.1153				141248	2741	3612
30.5	0.403	83.3333	1.6811
31	0.409	66.6667	1.6547					143810	2936	3304
31.5	0.4165	66.6667	1.6716
32	0.424	71.4286	1.7083					144424	2576	3385
32.5	0.431	71.4286	1.6563
33	0.438	83.3333	1.6728					142243	2644	3492
33.5	0.444	83.3333	1.6711
34	0.45	71.4286	1.5901					123615	2724	2848
34.5	0.457	71.4286	1.5621
35	0.464	66.6667	1.5052					103777	2544	3029
35.5	0.4715	66.6667	1.5176
36	0.479	90.9091	1.4293					102630	2611	2965
36.5	0.4845	90.9091	1.4536
37	0.49	83.3333	1.4491					101849	2710	2880
37.5	0.496	83.3333	1.4394
38	0.502	71.4286	1.4284					99501	2610	2769
38.5	0.509	71.4286	1.4177
39	0.516	111.111	1.4463					88318	2235	2176
39.5	0.5205	111.111	1.3715
40	0.525	90.9091	1.4295	0.6835				85914	2047	2662
40.5	0.5305	90.9091	1.3922				12.3229
41	0.536	76.9231	1.4022					85914	2264	2650
41.5	0.5425	76.9231	1.3505
42	0.549	250	1.3455					85391	2297	2371
42.5	0.551	250	1.3584
43	0.553	200	1.3481					81936	2210	2330
43.5	0.5555	200	1.3433
44	0.558	142.857	1.3591
44.5	0.5615	142.857	1.3624					93433	2838	2711
45	0.565	20	1.3919
45.5	0.59	20	1.3876
46	0.615	19.2308	1.3417					88750	2136	2426
46.5	0.641	19.2308	1.354
47	0.667	22.7273	1.35					88956	2075	2459
47.5	0.689	22.7273	1.3411
48	0.711	28.5714	1.337					88103	2222	2929
48.5	0.7285	28.5714	1.3092
49	0.746	28.5714	1.2973
49.5	0.7635	28.5714	1.3726
50	0.781	31.25	1.3597	0.6765				85120	2057	2665
50.5	0.797	31.25	1.3114
51	0.813	76.9231	1.3589					89759	1978	2690
51.5	0.8195	76.9231	1.37
52	0.826	83.3333	1.4214
52.5	0.832	83.3333	1.4346
53	0.838	100	1.4442					102490	2675	2758
53.5	0.843	100	1.4643				6.62326
54	0.848	90.9091	1.4325					111160	2432	2657
54.5	0.8535	90.9091	1.4893
55	0.859	100	1.4533					108646	2873	2709
55.5	0.864	100	1.4645
56	0.869	100	1.4765					92823	2573	3021
56.5	0.874	100	1.4626
57	0.879	83.3333	1.4631
57.5	0.885	83.3333	1.5073
58	0.891	100	1.5155					80215	2590	2956
58.5	0.896	100	1.4606
59	0.901	90.9091	1.4718
59.5	0.9065	90.9091	1.5415
60	0.912	71.4286	1.5154	0.9934				104700	2617	2779
60.5	0.919	71.4286	1.5406
61	0.926	83.3333	1.507					134643	2963	3142
61.5	0.932	83.3333	1.5376
62	0.938	100	1.5895					139204	2974	2982
62.5	0.943	100	1.5609
63	0.948	76.9231	1.5361					138237	3057	3034
63.5	0.9545	76.9231	1.4181
64	0.961	90.9091	1.5417					140187	3441	3032
64.5	0.9665	90.9091	1.5733
65	0.972	100	1.5324					144461	3195	3125
65.5	0.977	100	1.5539
66	0.982	83.3333	1.6011					144343	3154	3144
66.5	0.988	83.3333	1.6111
67	0.994	83.3333	1.5918					137513	3314	3390
67.5	1	83.3333	1.6454
68	1.006	100	1.5667					137935	3010	3421
68.5	1.011	100	1.5779
69	1.016	83.3333	1.6552					139518	3186	3678
69.5	1.022	83.3333	1.6436				3.64612
70	1.028	100	1.5887	1.0966				139156	3153	3866
70.5	1.033	100	1.6765
71	1.038	83.3333	1.6783					140009	3023	3306
71.5	1.044	83.3333	1.6313
72	1.05	100	1.562					135972	2964	3201
72.5	1.055	100	1.6229
73	1.06	100	1.6178					132551	2984	2951
73.5	1.065	100	1.5654
74	1.07	100	1.6038					126910	2862	3200
74.5	1.075	100	1.5953
75	1.08	71.4286	1.6211				4.1132	115945	3119	3354
75.5	1.087	71.4286	1.5175
76	1.094	83.3333	1.5166					116578	2608	3498
76.5	1.1	83.3333	1.6221
77	1.106	83.3333	1.6074					114680	2727	3285
77.5	1.112	83.3333	1.5465
78	1.118	76.9231	1.5987					110990	2903	3333
78.5	1.1245	76.9231	1.5568
79	1.131	83.3333	1.6142					106422	2821	3124
79.5	1.137	83.3333	1.5939
80	1.143	100	1.5852	0.9733				114419	2782	3306
80.5	1.148	100	1.5408
81	1.153	90.9091	1.5958					114917	2922	3093
81.5	1.1585	90.9091	1.5685
82	1.164	111.111	1.5865					113907	3148	3208
82.5	1.1685	111.111	1.6174
83	1.173	100	1.6233					114741	3122	3290
83.5	1.178	100	1.57
84	1.183	76.9231	1.5474					104595	2707	2790
84.5	1.1895	76.9231	1.5189
85	1.196	76.9231	1.6769					109444	2741	3066
85.5	1.2025	76.9231	1.5708				3.96092
86	1.209	83.3333	1.5737					111730	2501	3145
86.5	1.215	83.3333	1.6604
87	1.221	111.111	1.6066					110326	2830	3011
87.5	1.2255	111.111	1.5811
88	1.23	166.667	1.6059					114533	3066	2941
88.5	1.233	166.667	1.6196
89	1.236	111.111	1.613					125025	2846	3075
89.5	1.2405	111.111	1.7024
90	1.245	19.2308	1.6026	1.0408				120738	3083	3042
90.5	1.271	19.2308	1.6194
91	1.297	24.3902	1.6177					114186	2853	2960
91.5	1.3175	24.3902	1.6084
92	1.338	25.641	1.6294					96681	2438	2875
92.5	1.3575	25.641	1.5891
93	1.377	21.2766	1.6236
93.5	1.4005	21.2766
94	1.424	18.1818						107766	2908	2974
94.5	1.4515	18.1818
95	1.479	18.8679						123836	2850	3029
95.5	1.5055	18.8679
96	1.532	21.7391						126714	2936	2687
96.5	1.555	21.7391
97	1.578	17.8571						122590	2825	2835
97.5	1.606	17.8571
98	1.634	21.7391						122046	2638	2920
98.5	1.657	21.7391
99	1.68	21.2766						109038	2163	3024
99.5	1.7035	21.2766
100	1.727	19.2308		1.0379				119052	2685	2985
100.5	1.753	19.2308
101	1.779	17.8571						122168	2588	3102
101.5	1.807	17.8571
102	1.835	27.7778						125717	2422	2913
102.5	1.853	27.7778
103	1.871	25						127625	2683	2750
103.5	1.891	25
104	1.911	23.2558						126337	2823	3247
104.5	1.9325	23.2558
105	1.954	30.303						125542	2493	2986
105.5	1.9705	30.303
106	1.987	27.7778						125054	2750	2916
106.5	2.005	27.7778
107	2.023	21.7391						127234	2725	3043
107.5	2.046	21.7391
108	2.069	28.5714						119260	2379	2877
108.5	2.0865	28.5714
109	2.104	20						115744	2203	2981
109.5	2.129	20
110	2.154	20		0.9437				114449	2361	2689
110.5	2.179	20
111	2.204	6.0241						94237	2108	2298
111.5	2.287	6.0241
112	2.37	10.6383
112.5	2.417	10.6383
113	2.464	11.4943						123276	2721	2566
113.5	2.5075	11.4943
114	2.551	5.46448
114.5	2.6425	5.46448
115	2.734	6.17284
115.5	2.815	6.17284
116	2.896	7.57576
116.5	2.962	7.57576
117	3.028	5.31915
117.5	3.122	5.31915
118	3.216	4.73934					2.65944
118.5	3.3215	4.73934
119	3.427	4.6729
119.5	3.534	4.6729
120	3.641	7.5188		0.9827
120.5	3.7075	7.5188
121	3.774	6.32911
121.5	3.853	6.32911
122	3.932	6.89655
122.5	4.0045	6.89655
123	4.077	7.14286			20	0.5	1.60804
123.5	4.147	7.14286
124	4.217	6.17284
124.5	4.298	6.17284
125	4.379	6.94444					4.46909	102731	1902	2779
125.5	4.451	6.94444
126	4.523	7.35294						117752	2405	2925
126.5	4.591	7.35294
127	4.659	6.41026						126784	2497	3312
127.5	4.737	6.41026
128	4.815	5.55556					3.01722	120919	2326	3673
128.5	4.905	5.55556
129	4.995	13.6986						110218	1998	3483
129.5	5.0315	13.6986
130	5.068	10.6383		1.0003
130.5	5.115	10.6383
131	5.162	7.5188
131.5	5.2285	7.5188
132	5.295	14.7059
132.5	5.329	14.7059
133	5.363	18.1818
133.5	5.3905	18.1818
134	5.418	22.2222						128203	2543	3589
134.5	5.4405	22.2222
135	5.463	13.8889						131512	2432	3830
135.5	5.499	13.8889
136	5.535	13.6986						118786	2364	3539
136.5	5.5715	13.6986
137	5.608	17.8571		0.9031				116202	2177	3683
137.5	5.636	17.8571
138	5.664	11.3636						109568	2120	3221
138.5	5.708	11.3636
139	5.752	11.4943						102321	2165	3212
139.5	5.7955	11.4943
140	5.839	12.3457
140.5	5.8795	12.3457			20	5
141	5.92	13.1579					3.08168
141.5	5.958	13.1579
142	5.996	11.3636
142.5	6.04	11.3636
143	6.084	12.0482
143.5	6.1255	12.0482
144	6.167	15.1515
144.5	6.2	15.1515
145	6.233	13.1579	1.4629					118872	2770	3192
145.5	6.271	13.1579	1.5028
146	6.309	13.8889	1.5083					117191	2734	2739
146.5	6.345	13.8889	1.5237
147	6.381	11.1111	1.5013	0.8531			3.14778	122933	2691	3288
147.5	6.426	11.1111	1.3517
148	6.471	8.69565	1.3297					131069	2984	3200
148.5	6.5285	8.69565	1.4954
149	6.586	9.34579	1.494					121697	3085	2863
149.5	6.6395	9.34579	1.4245
150	6.693	11.3636	1.3979					105655	2645	2849
150.5	6.737	11.3636	1.3963
151	6.781	9.61538	1.5227
151.5	6.833	9.61538	1.5282
152	6.885	9.43396	1.5315					96490	2176	2749
152.5	6.938	9.43396	1.5589
153	6.991	20	1.4761					104266	2375	3173
153.5	7.016	20	1.5186
154	7.041	16.6667	1.5249					98882	2113	2803
154.5	7.071	16.6667	1.4597
155	7.101	11.1111	1.5586					92201	1787	2467
155.5	7.146	11.1111	1.5875
156	7.191	15.625	1.5407				3.30552	92388	1957	2299
156.5	7.223	15.625	1.4962
157	7.255	23.2558	1.5173	0.9085				100301	1695	2507
157.5	7.2765	23.2558	1.5692
158	7.298	30.303	1.495					101067	2293	2979
158.5	7.3145	30.303	1.5238
159	7.331	18.8679	1.4706					97380	1862	2656
159.5	7.3575	18.8679	1.4371
160	7.384	20.4082	1.5222					91710	1852	2955
160.5	7.4085	20.4082	1.5331
161	7.433	22.7273	1.4807					99624	2046	2856
161.5	7.455	22.7273	1.4594
162	7.477	18.5185	1.4925					87243	1915	2846
162.5	7.504	18.5185	1.5087
163	7.531	16.6667	1.4634					94669	1793	3044
163.5	7.561	16.6667	1.4552
164	7.591	18.5185	1.4704					98005	1989	3078
164.5	7.618	18.5185	1.4612
165	7.645	16.9492	1.4631					103214	2363	2932
165.5	7.6745	16.9492	1.4451
166	7.704	15.1515	1.4727					102954	2473	3201
166.5	7.737	15.1515	1.4517
167	7.77	18.1818	1.4931	0.8606				86402	1784	2973
167.5	7.7975	18.1818	1.4846
168	7.825	18.1818	1.5003					90142	1985	2689
168.5	7.8525	18.1818	1.4515
169	7.88	15.625	1.4581				4.30757	91843	2032	2986
169.5	7.912	15.625	1.448
170	7.944	18.1818	1.4531					97461	2080	3296
170.5	7.9715	18.1818	1.4552
171	7.999	16.3934	1.4356					90215	2015	2706
171.5	8.0295	16.3934	1.4724
172	8.06	13.1579	1.4728				3.23043	96012	2036	2851
172.5	8.098	13.1579	1.4724
173	8.136	14.4928	1.504					98561	1991	3036
173.5	8.1705	14.4928	1.4886
174	8.205	18.1818	1.4938					96797	2315	2693
174.5	8.2325	18.1818	1.4981
175	8.26	14.7059	1.4927					94087	1994	2944
175.5	8.294	14.7059	1.5159
176	8.328	15.3846	1.4385					96351	1873	2898
176.5	8.3605	15.3846	1.4671
177	8.393	19.6078	1.4717	0.8502	20	40		96579	2047	2952
177.5	8.4185	19.6078	1.4889
178	8.444	16.3934	1.533					93013	2114	3190
178.5	8.4745	16.3934	1.5342
179	8.505	14.0845	1.5157					99010	2070	3255
179.5	8.5405	14.0845	1.548
180	8.576	25	1.4918					104233	2398	3329
180.5	8.596	25	1.5046
181	8.616	21.7391	1.5142					84230	2201	2905
181.5	8.639	21.7391	1.5647				13.6028
182	8.662	18.5185	1.5126					97810	2073	2833
182.5	8.689	18.5185	1.4892
183	8.716	62.5	1.439					109472	2393	3044
183.5	8.724	62.5	1.4734
184	8.732	45.4545	1.472					105064	2066	2918
184.5	8.743	45.4545	1.4751
185	8.754	45.4545	1.4486					94446	2204	2923
185.5	8.765	45.4545	1.3815
186	8.776	66.6667	1.4213					92633	1742	2641
186.5	8.7835	66.6667	1.3655
187	8.791	58.8235	1.3669	0.6152				96575	2501	3114
187.5	8.7995	58.8235	1.3469
188	8.808	58.8235	1.3152					95579	2093	2954
188.5	8.8165	58.8235	1.2743
189	8.825	66.6667	1.3586					73018	1842	2657
189.5	8.8325	66.6667	1.2847
190	8.84	58.8235	1.3163					63600	1547	2206
190.5	8.8485	58.8235	1.2651
191	8.857	66.6667	1.2177
191.5	8.8645	66.6667	1.2016		20	0	19.8494
192	8.872	66.6667	1.1595					47560	1611	1793
192.5	8.8795	66.6667	1.2512				18.23
193	8.887	62.5	1.2799
193.5	8.895	62.5	1.2326
194	8.903	58.8235	1.2609					54321	1447	1964
194.5	8.9115	58.8235	1.2417
195	8.92	66.6667	1.2696					51821	1343	1790
195.5	8.9275	66.6667	1.2573
196	8.935	62.5	1.2857					51346	1466	1721
196.5	8.943	62.5	1.2649
197	8.951	55.5556	1.2513	0.5411				52136	1160	1914
197.5	8.96	55.5556	1.2501
198	8.969	33.3333	1.2041					42579	1477	1718
198.5	8.984	33.3333	1.2247
199	8.999	35.7143	1.2535				20.5807	31748	888	938
199.5	9.013	35.7143	1.2275
200	9.027	47.619	1.1802					28668	871	1188
200.5	9.0375	47.619	1.2346
201	9.048	33.3333	1.2449					22197	1104	1016
201.5	9.063	33.3333	1.2187
202	9.078	38.4615	1.1763				17.7175
202.5	9.091	38.4615	1.1343
203	9.104	41.6667	1.1691
203.5	9.116	41.6667	1.2081
204	9.128	23.2558	1.2052					32078	1165	1672
204.5	9.1495	23.2558	1.1502
205	9.171	25.641	1.1848					35342	971	1499
205.5	9.1905	25.641	1.2044
206	9.21	31.25	1.1476					33773	1219	1558
206.5	9.226	31.25	1.1817
207	9.242	25	1.1772					35642	968	1642
207.5	9.262	25	1.1593
208	9.282	24.3902	1.1263					32615	1287	1819
208.5	9.3025	24.3902	1.1528
209	9.323	30.303	1.1803					30378	1007	1187
209.5	9.3395	30.303	1.1852
210	9.356	26.3158	1.161					28411	818	976
210.5	9.375	26.3158	1.1468
211	9.394	25.641	1.1694					30902	859	1186
211.5	9.4135	25.641	1.1514
212	9.433	28.5714	1.1973	0.3082			15.1359	28500	948	1315
212.5	9.4505	28.5714	1.1536
213	9.468	23.8095	1.1793					28083	712	1492
213.5	9.489	23.8095	1.1401
214	9.51	23.8095	1.1548					25636	1139	1186
214.5	9.531	23.8095	1.1635
215	9.552	26.3158	1.1441					28141	1058	1240
215.5	9.571	26.3158	1.155
216	9.59	24.3902	1.1951
216.5	9.6105	24.3902	1.2055
217	9.631	25	1.1725
217.5	9.651	25	1.1794
218	9.671	26.3158	1.1726
218.5	9.69	26.3158	1.1919
219	9.709	25.641	1.1792
219.5	9.7285	25.641	1.2029
220	9.748	23.2558	1.1618
220.5	9.7695	23.2558	1.1773
221	9.791	26.3158	1.2143
221.5	9.81	26.3158	1.2126
222	9.829	26.3158	1.2008	0.349			18.9962
222.5	9.848	26.3158	1.2317
223	9.867	23.2558	1.1938					30181	1220	1455
223.5	9.8885	23.2558	1.2024
224	9.91	26.3158	1.218					32082	1140	1605
224.5	9.929	26.3158	1.2043
225	9.948	27.027	1.1865					32234	1089	1536
225.5	9.9665	27.027	1.1879
226	9.985	23.8095	1.1712					35698	1333	1665
226.5	10.006	23.8095	1.192
227	10.027	26.3158	1.2107					40414	1142	1681
227.5	10.046	26.3158	1.1902
228	10.065	29.4118	1.1937					33456	1032	1502
228.5	10.082	29.4118	1.2219
229	10.099	27.027	1.2144					42612	1373	1505
229.5	10.1175	27.027	1.2473
230	10.136	27.7778	1.2605					42001	1137	1372
230.5	10.154	27.7778	1.2538
231	10.172	25	1.2387					36180	1182	1603
231.5	10.192	25	1.2211
232	10.212	24.3902	1.2112	0.3714	25	15	13.4175	44385	1008	1537
232.5	10.2325	24.3902	1.2276
233	10.253	25.641	1.232					42884	1270	1427
233.5	10.2725	25.641	1.2302
234	10.292	26.3158	1.2494					32625	841	1119
234.5	10.311	26.3158	1.1978
235	10.33	26.3158	1.2804					28322	987	1210
235.5	10.349	26.3158	1.2513
236	10.368	25	1.2125					34106	638	1291
236.5	10.388	25	1.2311
237	10.408	26.3158	1.2193					38213	1120	1318
237.5	10.427	26.3158	1.2057
238	10.446	27.027	1.2469					35639	985	1865
238.5	10.4645	27.027	1.2069
239	10.483	24.3902	1.2375					47046	1288	1090
239.5	10.5035	24.3902	1.1975
240	10.524	28.5714	1.21					44846	1144	1313
240.5	10.5415	28.5714	1.2104
241	10.559	23.8095	1.193					43523	1058	1412
241.5	10.58	23.8095	1.2131
242	10.601	23.2558	1.2254	0.4384			14.1152	37208	996	1270
242.5	10.6225	23.2558	1.2282
243	10.644	27.027	1.234					42196	900	1313
243.5	10.6625	27.027	1.2073
244	10.681	22.7273	1.21					45679	1305	1617
244.5	10.703	22.7273	1.2412
245	10.725	22.7273	1.2195					47176	1265	1997
245.5	10.747	22.7273	1.1931
246	10.769	32.2581	1.19					45953	1149	1634
246.5	10.7845	32.2581	1.1975
247	10.8	29.4118	1.2309					45962	1078	1641
247.5	10.817	29.4118	1.1829
248	10.834	26.3158	1.2177					44495	1322	1269
248.5	10.853	26.3158	1.195
249	10.872	38.4615	1.2327					47505	1111	2083
249.5	10.885	38.4615	1.2149
250	10.898	32.2581	1.2139					53005	1335	1499
250.5	10.9135	32.2581	1.2723
251	10.929	28.5714	1.2173					37959	1215	1619
251.5	10.9465	28.5714	1.2379
252	10.964	41.6667	1.2323	0.3503			14.724	38140	1290	1451
252.5	10.976	41.6667	1.2425
253	10.988	32.2581	1.2305					39171	1094	1259
253.5	11.0035	32.2581	1.2344
254	11.019	18.8679	1.2668					42950	1347	1548
254.5	11.0455	18.8679	1.2426
255	11.072	12.8205	1.2108					50781	1389	1546
255.5	11.111	12.8205	1.2767
256	11.15	25	1.2505					45803	1573	1679
256.5	11.17	25	1.2336
257	11.19	33.3333	1.2457					45059	1469	2095
257.5	11.205	33.3333	1.2227
258	11.22	11.4943	1.216					45551	1307	1956
258.5	11.2635	11.4943	1.2242
259	11.307	13.3333	1.2029					71481	1175	1989
259.5	11.3445	13.3333	1.2452
260	11.382	14.2857	1.3227					81498	1137	2055
260.5	11.417	14.2857	1.2726
261	11.452	11.1111	1.2754					44071	1644	1993
261.5	11.497	11.1111	1.2626
262	11.542	12.1951	1.2243	0.3341			15.0741	37474	1057	1678
262.5	11.583	12.1951	1.1702
263	11.624	13.3333	1.1859					43309	1033	1934
263.5	11.6615	13.3333	1.2054
264	11.699	9.09091	1.1941				14.9822	43426	856	2197
264.5	11.754	9.09091	1.2096
265	11.809	8.92857	1.2078					62959	1101	1949
265.5	11.865	8.92857	1.2229
266	11.921	11.4943	1.2428					69308	1096	2104
266.5	11.9645	11.4943	1.2437
267	12.008	35.7143	1.2731	0.5759			5.05292	84066	1368	2553
267.5	12.022	35.7143	1.2836
268	12.036	37.037	1.2515					80365	1822	2924
268.5	12.0495	37.037	1.2561
269	12.063	37.037	1.3262					79057	1679	2533
269.5	12.0765	37.037	1.2877
270	12.09	2.03666	1.2786					76609	1614	2579
270.5	12.3355	2.03666	1.2839
271	12.581	3.19489	1.2562					79379	1765	2742
271.5	12.7375	3.19489	1.2737
272	12.894	3.84615	1.2711	0.4139			4.61329	75899	1827	2847
272.5	13.024	3.84615	1.2776
273	13.154	2.18818	1.252					85080	1543	2836
273.5	13.3825	2.18818	1.2881
274	13.611	2.11416	1.2763					70370	1939	2743
274.5	13.8475	2.11416	1.2413
275	14.084	2.35294	1.2552					61394	1587	2540
275.5	14.2965	2.35294	1.256
276	14.509	1.12867	1.2669					74232	1676	2860
276.5	14.952	1.12867	1.2547
277	15.395	1.02459	1.2555	0.4306			4.50696	84963	2048	3494
277.5	15.883	1.02459	1.2309
278	16.371	1.22699	1.2741		38	0
278.5	16.7785	1.22699	1.2924
279	17.186	1.96078	1.2385
279.5	17.441	1.96078	1.2762
280	17.696	1.94175	1.2945					73307	1813	3206
280.5	17.9535	1.94175	1.2788
281	18.211	2	1.2884					76779	1551	3140
281.5	18.461	2	1.3189
282	18.711	2.53165	1.2937	0.4365			5.00602	69872	1670	2725
282.5	18.9085	2.53165	1.2592
283	19.106	1.80505	1.2195					67923	1730	2994
283.5	19.383	1.80505	1.242
284	19.66	1.58479	1.2265					66124	1608	2899
284.5	19.9755	1.58479	1.2549
285	20.291	2.14592	1.2746					67244	1690	2554
285.5	20.524	2.14592	1.289
286	20.757	2.55102	1.2314					70069	1793	2832
286.5	20.953	2.55102	1.242
287	21.149	2.77008	1.2695	0.4371				67895	2055	2967
287.5	21.3295	2.77008	1.2876
288	21.51	1.27389	1.3033					70631	1991	2851
288.5	21.9025	1.27389	1.3234
289	22.295	1.34048	1.2857					66187	1432	2768
289.5	22.668	1.34048	1.2592
290	23.041	1.6129	1.2746					72867	1742	2608
290.5	23.351	1.6129	1.2829
291	23.661	1.91939	1.2921					76647	2115	2762
291.5	23.9215	1.91939	1.2718
292	24.182	1.84502	1.2305	0.4319			5.17	75153	1898	2717
292.5	24.453	1.84502	1.2323
293	24.724	2.1322	1.25					70906	1915	2820
293.5	24.9585	2.1322	1.2519
294	25.193	2.65252		0.5033				74315	2220	2888
294.5	25.3815	2.65252
295	25.57	1.93798	1.2753					83714	1888	4380
295.5	25.828	1.93798	1.2701
296	26.086	1.56495	1.2636					82685	2252	3250
296.5	26.4055	1.56495	1.2751
297	26.725	6.13497	1.2422				4.59226	74847	1790	3074
297.5	26.8065	6.13497	1.2604
298	26.888	5.43478	1.2458					77066	2159	3359
298.5	26.98	5.43478	1.2632
299	27.072	3.67647	1.2298	0.4847				72089	1970	3150
299.5	27.208	3.67647	1.1996
300	27.344	10.5263	1.2281					73819	1767	2891
300.5	27.3915	10.5263	1.238
301	27.439	7.14286	1.2749					67326	1779	2385
301.5	27.509	7.14286	1.2244
302	27.579	11.9048	1.265					73377	2383	3494
302.5	27.621	11.9048	1.236				4.47878
303	27.663	7.75194	1.2759					75269	1933	3348
303.5	27.7275	7.75194	1.2407
304	27.792	9.34579	1.3017	0.4897				79401	1948	2958
304.5	27.8455	9.34579	1.2674
305	27.899	10.3093	1.2593					84650	2108	3143
305.5	27.9475	10.3093	1.2699
306	27.996	7.8125	1.3055					71170	2090	2787
306.5	28.06	7.8125	1.2666
307	28.124	8.77193	1.2829				4.2109	71576	1949	2832
307.5	28.181	8.77193	1.2903
308	28.238	10.4167	1.2863					65566	1825	3318
308.5	28.286	10.4167	1.295
309	28.334	6.45161	1.2581	0.4416				59706	1618	2751
309.5	28.4115	6.45161	1.2228
310	28.489	6.62252	1.2259					58861	1551	2338
310.5	28.5645	6.62252	1.2627
311	28.64	7.5188	1.255					58392	1592	2967
311.5	28.7065	7.5188	1.266
312	28.773	7.0922	1.2598		75	0.5	6.03298	58713	1800	2387
312.5	28.8435	7.0922	1.2759
313	28.914	6.13497	1.2804					63014	1758	2792
313.5	28.9955	6.13497	1.2836
314	29.077	7.29927	1.2559	0.4932			4.51142	56104	1550	2487
314.5	29.1455	7.29927	1.2015
315	29.214	8.26446	1.2381					58004	1421	2461
315.5	29.2745	8.26446	1.2304
316	29.335	8.06452	1.2782					65839	1815	3059
316.5	29.397	8.06452	1.2181
317	29.459	8.19672	1.283				4.72103	74740	1748	3287
317.5	29.52	8.19672	1.2784
318	29.581	8.26446	1.2409					70269	1954	3195
318.5	29.6415	8.26446	1.3116
319	29.702	6.71141	1.3123	0.6627				85814	2063	3386
319.5	29.7765	6.71141	1.3638
320	29.851	7.5188	1.3535					77116	1635	3190
320.5	29.9175	7.5188	1.3487
321	29.984	9.43396	1.3187					90432	2267	3424
321.5	30.037	9.43396	1.3025
322	30.09	8.54701	1.3204				6.09914	100226	2261	3457
322.5	30.1485	8.54701	1.3114
323	30.207	8.33333	1.372					99311	2193	3757
323.5	30.267	8.33333	1.3546
324	30.327	10.6383	1.3767	0.5715				94157	2432	3509
324.5	30.374	10.6383	1.3211				11.4763
325	30.421	9.09091	1.325					102460	2363	4116
325.5	30.476	9.09091	1.3716
326	30.531	7.75194	1.3319					116526	2179	3411
326.5	30.5955	7.75194	1.3178
327	30.66	13.6986	1.338				6.90939	119180	2512	3723
327.5	30.6965	13.6986	1.311		45	0.5
328	30.733	11.236	1.3418		50	0.5		112998	2053	3628
328.5	30.7775	11.236	1.3377
329	30.822	8.92857	1.3701	0.663				98217	1919	3011
329.5	30.878	8.92857	1.3706
330	30.934	3.96825	1.408					77793	1695	3157
330.5	31.06	3.96825	1.3852
331	31.186	2.89855	1.4207					79610	1363	3282
331.5	31.3585	2.89855	1.3302
332	31.531	3.4965	1.3472				6.6333	79352	1973	3656
332.5	31.674	3.4965	1.3429
333	31.817	2.04918	1.3621					72663	1806	3659
333.5	32.061	2.04918	1.3079
334	32.305	2.24215	1.2987	0.5154				71341	1961	3082
334.5	32.528	2.24215	1.3208
335	32.751	2.77778	1.3167					69438	1366	2889
335.5	32.931	2.77778	1.3079
336	33.111	5.31915	1.3191					92837	1816	3715
336.5	33.205	5.31915	1.3098
337	33.299	5.31915	1.3515				4.88379	112253	2009	4077
337.5	33.393	5.31915	1.3626
338	33.487	6.84932	1.2671					99147	2034	3617
338.5	33.56	6.84932	1.3136
339	33.633	5.26316	1.3391	0.5578			4.39272	97805	2189	3866
339.5	33.728	5.26316	1.2987
340	33.823	5.34759	1.3506					92502	2491	3481
340.5	33.9165	5.34759	1.3493
341	34.01	6.25	1.3026					66529	1543	2845
341.5	34.09	6.25	1.2456
342	34.17	4.6729	1.2401				3.72623	70686	1905	3755
342.5	34.277	4.6729	1.2849
343	34.384	5.40541	1.2976					86627	2107	3316
343.5	34.4765	5.40541	1.2802
344	34.569	5.58659	1.2618	0.4817				79370	2392	3309
344.5	34.6585	5.58659	1.2591
345	34.748	5	1.2571					73024	2001	3122
345.5	34.848	5	1.2218
346	34.948	5.15464	1.3003					69304	2271	2973
346.5	35.045	5.15464	1.27
347	35.142	5.71429	1.3184					68986	2224	2975
347.5	35.2295	5.71429	1.2613
348	35.317	5.20833	1.2735					80118	2096	3352
348.5	35.413	5.20833	1.2995
349	35.509	5.20833	1.2994	0.6324				133525	2863	3674
349.5	35.605	5.20833	1.3105
350	35.701	6.13497	1.4052					138750	2947	4064
350.5	35.7825	6.13497	1.3705
351	35.864	5.15464	1.3656					137576	2902	4103
351.5	35.961	5.15464	1.393
352	36.058	5.61798	1.4089					147872	2696	3957
352.5	36.147	5.61798	1.4154
353	36.236	4.7619	1.4096					123358	2911	3729
353.5	36.341	4.7619	1.3685
354	36.446	6.28931	1.2445	0.6455				127420	3082	3637
354.5	36.5255	6.28931	1.2956
355	36.605	6.0241	1.3509					128865	3004	4091
355.5	36.688	6.0241	1.3675
356	36.771	6.21118	1.3737					112741	2500	3890
356.5	36.8515	6.21118	1.3654
357	36.932	5.15464	1.2911					107239	2764	3855
357.5	37.029	5.15464	1.317
358	37.126	4.85437	1.2952					106502	2728	3169
358.5	37.229	4.85437	1.2818
359	37.332	5	1.3577	0.5349			2.91	108404	2329	3582
359.5	37.432	5	1.3344
360	37.532	4.85437	1.2696					115197	2638	3606
360.5	37.635	4.85437	1.2652
361	37.738	4.92611	1.3434					112994	2511	3254
361.5	37.8395	4.92611	1.2853
362	37.941	5.07614	1.2848					109257	2791	3281
362.5	38.0395	5.07614	1.32
363	38.138	6.25	1.3303					108976	2614	3366
363.5	38.218	6.25	1.2665
364	38.298	5.81395	1.307	0.5617				107735	2315	3335
364.5	38.384	5.81395	1.326
365	38.47	6.36943	1.3482					100077	2848	3258
365.5	38.5485	6.36943	1.363
366	38.627	5.29101	1.2594					85717	2715	3392
366.5	38.7215	5.29101	1.2887
367	38.816	5.40541	1.2595					81234	2211	3247
367.5	38.9085	5.40541	1.2578
368	39.001	5.34759	1.2816					71115	2337	3324
368.5	39.0945	5.34759	1.247
369	39.188	5.15464	1.2003	0.4325				70784	2383	3049
369.5	39.285	5.15464	1.2362
370	39.382	5.78035	1.2836					68701	2452	3243
370.5	39.4685	5.78035	1.2114
371	39.555	5.20833	1.218					65630	2085	3173
371.5	39.651	5.20833	1.2576
372	39.747	5.34759	1.1641					67746	2137	2854
372.5	39.8405	5.34759	1.2001
373	39.934	5.61798	1.2134					61889	1895	2323
373.5	40.023	5.61798	1.1986
374	40.112	5.18135	1.2212	0.4159				67846	2226	3114
374.5	40.2085	5.18135	1.2343
375	40.305	5.07614	1.2329					68472	2148	3024
375.5	40.4035	5.07614	1.2141
376	40.502	5.2356	1.2397					73944	1946	3202
376.5	40.5975	5.2356	1.2498
377	40.693	5.05051	1.239					83189	2189	3323
377.5	40.792	5.05051	1.2376
378	40.891	5.58659	1.2356					86972	2308	3420
378.5	40.9805	5.58659	1.2457
379	41.07	4.92611	1.1643	0.4554				86319	1954	2927
379.5	41.1715	4.92611	1.2413
380	41.273	5.40541	1.2443					63804	1916	2873
380.5	41.3655	5.40541	1.1947
381	41.458	5.91716	1.2342					57298	1749	2639
381.5	41.5425	5.91716	1.1819
382	41.627	4.85437	1.216					59899	1965	3128
382.5	41.73	4.85437	1.2415
383	41.833	4.56621	1.2307					64590	2177	2821
383.5	41.9425	4.56621	1.215
384	42.052	6.25	1.2393	0.4308				67494	2309	3290
384.5	42.132	6.25	1.2255
385	42.212	5.98802	1.2302					63287	2148	3141
385.5	42.2955	5.98802	1.2454
386	42.379	5.46448	1.2057					60874	2117	3152
386.5	42.4705	5.46448	1.2546
387	42.562	6.17284	1.2029					60661	1987	3099
387.5	42.643	6.17284	1.2184
388	42.724	5.29101	1.2371					59083	2504	3136
388.5	42.8185	5.29101	1.2422
389	42.913	5.34759	1.2265	0.4082				58818	2070	3027
389.5	43.0065	5.34759	1.1841
390	43.1	6.53595	1.1914
390.5	43.1765	6.53595	1.1936
391	43.253	5.95238	1.2095					62349	2304	2787
391.5	43.337	5.95238	1.235
392	43.421	5.20833	1.2205					61062	2400	2701
392.5	43.517	5.20833	1.2042
393	43.613	6.80272	1.2059					60495	1946	2889
393.5	43.6865	6.80272	1.2381
394	43.76	5.58659	1.2411	0.4256				69285	2367	2908
394.5	43.8495	5.58659	1.2246
395	43.939	5.49451	1.2667					70468	2374	3108
395.5	44.03	5.49451	1.176
396	44.121	6.89655	1.2498					70547	2219	2755
396.5	44.1935	6.89655	1.239
397	44.266	6.0241	1.2232					71299	2291	2801
397.5	44.349	6.0241	1.2458
398	44.432	5.74713	1.2551					72866	2379	2733
398.5	44.519	5.74713	1.2437
399	44.606	6.94444	1.2136	0.4786				69041	2328	3425
399.5	44.678	6.94444	1.2211
400	44.75	5.78035	1.2537					69017	2169	3621
400.5	44.8365	5.78035	1.262
401	44.923	5.58659	1.2958					78172	2517	3659
401.5	45.0125	5.58659	1.2583
402	45.102	7.87402	1.2823					84671	2347	3328
402.5	45.1655	7.87402	1.314
403	45.229	7.04225	1.3068				2.30579	85535	2391	3693
403.5	45.3	7.04225	1.2697
404	45.371	5.95238	1.2737	0.529				91140	2512	3657
404.5	45.455	5.95238	1.2998
405	45.539	9.52381	1.2603					91479	2638	3758
405.5	45.5915	9.52381	1.2758
406	45.644	8	1.3194					85388	2443	3570
406.5	45.7065	8	1.2948
407	45.769	6.94444	1.3135					83325	2673	3682
407.5	45.841	6.94444	1.3077				2.04091
408	45.913	5.46448	1.3345					87106	2097	3518
408.5	46.0045	5.46448	1.2976
409	46.096	6.53595	1.2924	0.5187				90071	2399	3643
409.5	46.1725	6.53595	1.3081
410	46.249	7.19424	1.2968					94632	2498	3600
410.5	46.3185	7.19424	1.3548
411	46.388	4.52489	1.3479					105844	2629	3766
411.5	46.4985	4.52489	1.3209
412	46.609	5.61798	1.3456					107331	2784	4180
412.5	46.698	5.61798	1.3067				1.29557
413	46.787	6.75676	1.2844					106030	2517	4151
413.5	46.861	6.75676	1.3255
414	46.935	5.20833	1.3536	0.6061				112717	2533	4036
414.5	47.031	5.20833	1.3757
415	47.127	5.15464	1.3528					104974	2383	4003
415.5	47.224	5.15464	1.3389
416	47.321	6.13497	1.3234					105980	2342	4010
416.5	47.4025	6.13497	1.3628
417	47.484	4.87805	1.3155					109509	2706	4139
417.5	47.5865	4.87805	1.2916
418	47.689	4.97512	1.3699					109472	2526	4082
418.5	47.7895	4.97512	1.3233
419	47.89	6.66667	1.3746	0.5928			1.06019	113575	2752	4273
419.5	47.965	6.66667	1.355
420	48.04	4.29185	1.375					113980	2872	4124
420.5	48.1565	4.29185	1.3898
421	48.273	4.62963	1.3355					116535	2594	3893
421.5	48.381	4.62963	1.3635
422	48.489	5.05051	1.3477					121662	2675	3739
422.5	48.588	5.05051	1.33
423	48.687	4.40529	1.3412					137534	2628	4078
423.5	48.8005	4.40529	1.3535
424	48.914	4.62963	1.3506	0.6354				131384	2461	3752
424.5	49.022	4.62963	1.3874
425	49.13	4.38596	1.3567					134074	2578	3571
425.5	49.244	4.38596	1.3636				1.25556
426	49.358	5.02513	1.3874					132827	2862	4157
426.5	49.4575	5.02513	1.4024
427	49.557	5.2356	1.4401					131696	2881	3917
427.5	49.6525	5.2356	1.3546
428	49.748	5.02513	1.4081					144688	2758	3688
428.5	49.8475	5.02513	1.3945
429	49.947	4.62963	1.4197	0.7726				150665	2649	4096
429.5	50.055	4.62963	1.3988
430	50.163	4.06504	1.3951					157435	2689	3875
430.5	50.286	4.06504	1.4361
431	50.409	4.54545	1.4584					149426	2528	4074
431.5	50.519	4.54545	1.4852
432	50.629	5.34759	1.4269				1.42094	142329	2863	4020
432.5	50.7225	5.34759	1.378
433	50.816	5.07614	1.4287					136170	2670	4107
433.5	50.9145	5.07614	1.4024
434	51.013	5.52486	1.3915	0.629			1.23568	132119	2524	3893
434.5	51.1035	5.52486	1.4071
435	51.194	4.80769	1.3294					136284	2648	3725
435.5	51.298	4.80769	1.374
436	51.402	4.7619	1.3688					138694	2682	3814
436.5	51.507	4.7619	1.4141
437	51.612	5.07614	1.3214					137535	2344	3515
437.5	51.7105	5.07614	1.3811
438	51.809	4.56621	1.4261					139311	2666	3352
438.5	51.9185	4.56621	1.3857				1.14976
439	52.028	4.65116	1.3764	0.5904				145634	2753	3630
439.5	52.1355	4.65116	1.4104
440	52.243	4.92611	1.3824					132921	2719	3692
440.5	52.3445	4.92611	1.3745
441	52.446	4.87805	1.3552					133287	2687	3248
441.5	52.5485	4.87805	1.3334
442	52.651	4.65116	1.3528					142165	2605	3723
442.5	52.7585	4.65116	1.3683
443	52.866	4.69484	1.3557					135870	2697	3517
443.5	52.9725	4.69484	1.4086
444	53.079	5.40541	1.3679	0.6467				130738	2681	3419
444.5	53.1715	5.40541	1.3885
445	53.264	4.85437	1.4289					127567	2476	3585
445.5	53.367	4.85437	1.406		10	10	1.86959
446	53.47	5.37634	1.3999					141137	2921	3791
446.5	53.563	5.37634	1.4614
447	53.656	5.40541	1.4274
447.5	53.7485	5.40541	1.3947
448	53.841	4.6729	1.4144					118754	2500	3643
448.5	53.948	4.6729	1.3785
449	54.055	5.29101						141137	2620	3521
449.5	54.1495	5.29101	1.3586
450	54.244	4.80769	1.3232					140469	2906	3675
450.5	54.348	4.80769	1.2801
451	54.452	4.42478
451.5	54.565	4.42478	1.2735
452	54.678	4.34783	1.3439	0.5			2.29568
452.5	54.793	4.34783	1.3542
453	54.908	5.95238
453.5	54.992	5.95238	1.3323
454	55.076	7.57576	1.2573					85467	2589	3527
454.5	55.142	7.57576	1.2787
455	55.208	6.80272	1.2756					79382	2845	3300
455.5	55.2815	6.80272	1.2714
456	55.355	8.92857	1.2517					85972	2622	3754
456.5	55.411	8.92857	1.262	0.4816
457	55.467	8.26446	1.2488					83434	2575	3494
457.5	55.5275	8.26446	1.2534
458	55.588	8.69565	1.1998					89001	2633	3695
458.5	55.6455	8.69565	1.3003				2.93762
459	55.703	9.25926	1.2469					91631	2763	3660
459.5	55.757	9.25926	1.2258
460	55.811	9.34579	1.2534					101842	2638	3435
460.5	55.8645	9.34579	1.2771
461	55.918	8.47458	1.2995					119738	2908	3439
461.5	55.977	8.47458	1.2728	0.589
462	56.036	8.69565	1.2523					93210	2590	3402
462.5	56.0935	8.69565	1.3467
463	56.151	8.19672	1.3765		10	0		93358	3047	3276
463.5	56.212	8.19672	1.3312
464	56.273	9.00901	1.2746					94030	2568	3185
464.5	56.3285	9.00901	1.2644
465	56.384	7.46269	1.2885				5.51492	86604	2328	2937
465.5	56.451	7.46269	1.2887
466	56.518	7.14286	1.2617					81436	2428	3347
466.5	56.588	7.14286	1.2746	0.4757
467	56.658	8.84956	1.2523					78413	2112	2950
467.5	56.7145	8.84956	1.2563
468	56.771	8.92857	1.2865					78637	2355	2735
468.5	56.827	8.92857	1.3094
469	56.883	8	1.2463					75434	2263	2869
469.5	56.9455	8	1.3053
470	57.008	7.69231	1.2314					83750	2718	2963
470.5	57.073	7.69231	1.2369
471	57.138	7.46269	1.303					87971	2439	2861
471.5	57.205	7.46269	1.3068	0.4887			3.20628
472	57.272	8.33333	1.2915					87299	2219	2979
472.5	57.332	8.33333	1.29
473	57.392	7.40741	1.3184					85691	2578	3341
473.5	57.4595	7.40741	1.3217
474	57.527	8.84956	1.2713					93612	2659	3388
474.5	57.5835	8.84956	1.2808
475	57.64	9.17431	1.2863					92335	2458	3517
475.5	57.6945	9.17431	1.3127
476	57.749	7.69231	1.2748					94142	2599	2971
476.5	57.814	7.69231	1.2807	0.4796			4.17956
477	57.879	7.24638	1.3025					88230	2610	3307
477.5	57.948	7.24638	1.2795
478	58.017	7.57576	1.3045					84800	2712	3180
478.5	58.083	7.57576	1.3058				4.79717
479	58.149	7.29927	1.2826					80756	2183	2959
479.5	58.2175	7.29927	1.2735
480	58.286	7.8125	1.2468					76415	2598	3612
480.5	58.35	7.8125	1.2456
481	58.414	7.87402	1.3156					75630	2700	3215
481.5	58.4775	7.87402	1.2385	0.4989
482	58.541	7.24638	1.2879					79581	2633	3672
482.5	58.61	7.24638	1.275
483	58.679	8.84956	1.2473					79165	2703	3049
483.5	58.7355	8.84956	1.2506
484	58.792	7.69231	1.2519					82669	2407	3207
484.5	58.857	7.69231	1.2734
485	58.922	9.00901	1.2726				7.02808	74890	2527	3460
485.5	58.9775	9.00901	1.2577
486	59.033	7.29927	1.2904
486.5	59.1015	7.29927	1.2364	0.4793
487	59.17	8.40336	1.2727					79176	2645	3570
487.5	59.2295	8.40336	1.2702		30	1	6.46104
488	59.289	7.93651	1.3097					79754	2583	3946
488.5	59.352	7.93651	1.2951
489	59.415	8.69565	1.2603					82810	2503	3575
489.5	59.4725	8.69565	1.2961
490	59.53	8.13008	1.2607					81508	2420	3137
490.5	59.5915	8.13008	1.28
491	59.653	8.33333	1.2665				6.87506	82108	2312	3755
491.5	59.713	8.33333	1.3461	0.5032
492	59.773	8.13008	1.2735					84155	2726	3654
492.5	59.8345	8.13008	1.2951
493	59.896	6.75676	1.2542					88264	2677	3412
493.5	59.97	6.75676	1.2202
494	60.044	7.8125	1.3073					90894	2614	3498
494.5	60.108	7.8125	1.2788
495	60.172	8.77193	1.317					90623	2565	3717
495.5	60.229	8.77193	1.2891
496	60.286	8.19672	1.2344					91714	2407	3385
496.5	60.347	8.19672	1.2611	0.5168
497	60.408	7.63359	1.287					88837	2517	3436
497.5	60.4735	7.63359	1.2289				6.30425
498	60.539	8.54701	1.2831					85430	2523	3428
498.5	60.5975	8.54701	1.277
499	60.656	8.06452	1.3087					83575	2273	3306
499.5	60.718	8.06452	1.2581
500	60.78	8.40336	1.2787					84292	2642	3657
500.5	60.8395	8.40336	1.3108
501	60.899	8.26446	1.2434					86356	2541	3697
501.5	60.9595	8.26446	1.261	0.506
502	61.02	7.5188	1.2769					86868	2636	3772
502.5	61.0865	7.5188	1.2135
503	61.153	9.34579	1.2757					85483	2461	3342
503.5	61.2065	9.34579	1.3059
504	61.26	7.46269	1.2968				4.71197	84979	2289	3620
504.5	61.327	7.46269	1.2128
505	61.394	7.46269	1.3048					79069	2635	3235
505.5	61.461	7.46269	1.2282
506	61.528	7.40741	1.2496					82401	2471	3436
506.5	61.5955	7.40741	1.2705	0.4883
507	61.663	8.54701	1.2106					82508	2206	2959
507.5	61.7215	8.54701	1.231
508	61.78	8.54701	1.2834					85746	2477	3131
508.5	61.8385	8.54701	1.2423
509	61.897	7.40741	1.2672					81329	2722	3421
509.5	61.9645	7.40741	1.2409
510	62.032	8.69565	1.2485					85153	2601	3770
510.5	62.0895	8.69565	1.2996				5.36695
511	62.147	7.40741	1.2178					83646	2487	3359
511.5	62.2145	7.40741	1.2795	0.4907
512	62.282	7.93651	1.2564					83287	2276	3356
512.5	62.345	7.93651	1.2527
513	62.408	7.8125	1.2335					86596	2574	3358
513.5	62.472	7.8125	1.2362
514	62.536	7.69231	1.1976					85915	2292	3409
514.5	62.601	7.69231	1.2986
515	62.666	8.54701	1.2178					89594	2437	3530
515.5	62.7245	8.54701	1.2527
516	62.783	8.06452	1.2682					86411	2549	3305
516.5	62.845	8.06452	1.2498	0.4775			4.40385
517	62.907	7.0922	1.2633					89550	2376	3369
517.5	62.9775	7.0922	1.2167
518	63.048	7.5188	1.2437					90255	2802	3289
518.5	63.1145	7.5188	1.2394
519	63.181	7.87402	1.2989					86925	2662	3272
519.5	63.2445	7.87402	1.2472
520	63.308	9.25926	1.2857					91583	2663	3425
520.5	63.362	9.25926	1.2689
521	63.416	9.70874	1.2334					92175	2625	3294
521.5	63.4675	9.70874	1.309	0.5179
522	63.519	8.06452	1.3394					94540	2718	3113
522.5	63.581	8.06452	1.2742
523	63.643	7.87402	1.2711				3.08165	93570	2809	3425
523.5	63.7065	7.87402	1.3196
524	63.77	7.87402	1.2923					88072	2513	3690
524.5	63.8335	7.87402	1.2949		4	1
525	63.897	7.75194	1.2987		10	5		77668	2537	3205
525.5	63.9615	7.75194	1.2237
526	64.026	7.29927	1.2106					78846	2635	3403
526.5	64.0945	7.29927	1.3062	0.5216
527	64.163	8	1.2873					71759	2367	3516
527.5	64.2255	8	1.2576
528	64.288	9.09091	1.2187					70404	2413	3184
528.5	64.343	9.09091	1.2778
529	64.398	7.87402	1.2352					74634	2518	3543
529.5	64.4615	7.87402	1.3243
530	64.525	8.69565	1.2692					75701	2577	3531
530.5	64.5825	8.69565	1.3186				4.20566
531	64.64	7.40741	1.24					80248	2533	3263
531.5	64.7075	7.40741	1.2357	0.5096			5.14817
532	64.775	8.69565	1.2491					81854	2672	3403
532.5	64.8325	8.69565	1.2606
533	64.89	8.19672	1.2769					81159	2312	3333
533.5	64.951	8.19672	1.2725
534	65.012	7.40741	1.3085					78990	2150	3107
534.5	65.0795	7.40741	1.294
535	65.147	8	1.2718					70006	2134	2828
535.5	65.2095	8	1.2144
536	65.272	9.00901	1.2946					71153	2156	2393
536.5	65.3275	9.00901	1.277	0.4619
537	65.383	7.35294	1.2088					79852	2391	3054
537.5	65.451	7.35294	1.3017
538	65.519	7.04225	1.2531				5.4176	83413	2813	3104
538.5	65.59	7.04225	1.2951
539	65.661	7.63359	1.2652					86786	2560	2981
539.5	65.7265	7.63359	1.2938
540	65.792	8.69565	1.2321					88185	2451	3418
540.5	65.8495	8.69565	1.2738
541	65.907	7.63359	1.2964					92124	2621	3484
541.5	65.9725	7.63359	1.3281	0.5461
542	66.038	8.69565	1.2655					91552	2357	3004
542.5	66.0955	8.69565	1.3113
543	66.153	8.06452	1.2566					83978	2638	3266
543.5	66.215	8.06452	1.2831
544	66.277	7.5188	1.3068					76329	3015	3081
544.5	66.3435	7.5188	1.2556
545	66.41	7.46269	1.3011					73443	2470	3279
545.5	66.477	7.46269	1.2342
546	66.544	8.19672	1.2588				4.5201	72782	2414	3047
546.5	66.605	8.19672	1.2594	0.4849
547	66.666	7.69231	1.2734					74527	2410	3276
547.5	66.731	7.69231	1.2128
548	66.796	6.99301	1.2477					77109	2110	3500
548.5	66.8675	6.99301	1.2791
549	66.939	7.93651	1.2257					75537	2698	3347
549.5	67.002	7.93651	1.259
550	67.065	8.06452	1.3024					74688	2240	3554
550.5	67.127	8.06452	1.2568
551	67.189	9.34579	1.2611					77762	2383	3344
551.5	67.2425	9.34579	1.2667	0.5221
552	67.296	7.35294	1.3051					78444	2410	3721
552.5	67.364	7.35294	1.2634
553	67.432	6.99301	1.2411					75180	2277	3258
553.5	67.5035	6.99301	1.2932		20	5	4.62739
554	67.575	8.77193	1.2769					78339	2380	3674
554.5	67.632	8.77193	1.2893
555	67.689	7.5188	1.2913					80756	2501	3137
555.5	67.7555	7.5188	1.2926
556	67.822	7.35294	1.2761					75049	2411	3357
556.5	67.89	7.35294	1.26	0.4712
557	67.958	7.0922	1.2517					77290	2489	2881
557.5	68.0285	7.0922	1.2631
558	68.099	8.26446	1.2765					76341	2431	3365
558.5	68.1595	8.26446	1.2465
559	68.22	7.40741	1.3062					79882	2304	3329
559.5	68.2875	7.40741	1.2549
560	68.355	8.47458	1.2781					80756	2841	3714
560.5	68.414	8.47458	1.2729
561	68.473	8.33333	1.2769					84116	2682	3421
561.5	68.533	8.33333	1.2993	0.5259			4.22995
562	68.593	7.46269	1.2432					83031	2765	3166
562.5	68.66	7.46269	1.263
563	68.727	7.5188	1.3034					81669	2292	3240
563.5	68.7935	7.5188	1.3349
564	68.86	8.69565	1.3419					77177	2373	3259
564.5	68.9175	8.69565	1.2911
565	68.975	8.54701	1.2983					65731	2247	3469
565.5	69.0335	8.54701	1.2992
566	69.092	7.63359	1.3023					67101	2465	3328
566.5	69.1575	7.63359	1.2632	0.4793
567	69.223	8.06452	1.297					67551	2105	3023
567.5	69.285	8.06452	1.288
568	69.347	9.43396	1.2634					77322	2626	3359
568.5	69.4	9.43396	1.2306
569	69.453	8.54701	1.2439					71029	2657	3060
569.5	69.5115	8.54701	1.2504				5.34565
570	69.57	7.93651	1.2116					65902	2388	2887
570.5	69.633	7.93651	1.2423
571	69.696	7.5188	1.2665					70665	2410	2742
571.5	69.7625	7.5188	1.2268	0.4446
572	69.829	6.99301	1.2188					69449	2443	3403
572.5	69.9005	6.99301	1.2496
573	69.972	8.47458	1.1992					68669	2083	3184
573.5	70.031	8.47458	1.281
574	70.09	6.99301	1.2617					67656	2490	3348
574.5	70.1615	6.99301	1.2114
575	70.233	7.40741	1.2636					68263	2164	2769
575.5	70.3005	7.40741	1.266
576	70.368	8.06452	1.2399					67344	2217	3299
576.5	70.43	8.06452	1.2841	0.4875
577	70.492	8.13008	1.2518				5.1857	74449	2185	3276
577.5	70.5535	8.13008	1.2691
578	70.615	7.40741	1.2793					68621	2283	3238
578.5	70.6825	7.40741	1.2889
579	70.75	7.69231	1.2615					71176	2560	3357
579.5	70.815	7.69231	1.2734
580	70.88	8.26446	1.2973					77724	2285	3569
580.5	70.9405	8.26446	1.2466
581	71.001	8.54701	1.2675					73270	2413	3451
581.5	71.0595	8.54701	1.298	0.494			5.29273
582	71.118	8.26446	1.2815					68900	2499	3263
582.5	71.1785	8.26446	1.2519
583	71.239	8.69565	1.2931					71764	2184	3097
583.5	71.2965	8.69565	1.2221
584	71.354	7.75194	1.2176					68574	2109	3042
584.5	71.4185	7.75194	1.304
585	71.483	8.13008	1.2897				5.37736	72005	2112	2673
585.5	71.5445	8.13008	1.2839
586	71.606	8.92857	1.3025					71245	1780	3153
586.5	71.662	8.92857	1.2149	0.4647
587	71.718	7.57576	1.2399					63796	2262	2988
587.5	71.784	7.57576	1.2119
588	71.85	9.90099	1.26					67156	2178	2849
588.5	71.9005	9.90099	1.2134
589	71.951	8.06452	1.2287					67154	2245	3283
589.5	72.013	8.06452	1.2251
590	72.075	8.40336	1.2212					71976	2452	3497
590.5	72.1345	8.40336	1.2093
591	72.194	8.92857	1.2439					83384	2622	3567
591.5	72.25	8.92857	1.2451	0.5422
592	72.306	8.77193	1.2946					89997	2651	3587
592.5	72.363	8.77193	1.2956				5.15624
593	72.42	8	1.3383					103073	2308	3477
593.5	72.4825	8	1.3575
594	72.545	8.92857	1.3246					108766	2752	3698
594.5	72.601	8.92857	1.3339
595	72.657	8.47458	1.3536					111115	2866	4108
595.5	72.716	8.47458	1.3142
596	72.775	7.5188	1.3329					101070	2592	4162
596.5	72.8415	7.5188	1.3367	0.6611
597	72.908	8.92857	1.378					81096	2433	4209
597.5	72.964	8.92857	1.3955
598	73.02	8.62069	1.3553					78887	2415	3859
598.5	73.078	8.62069	1.3263
599	73.136	8.19672	1.3301					76844	2121	3586
599.5	73.197	8.19672	1.2537
600	73.258	9.43396	1.2391					82949	2446	3851
600.5	73.311	9.43396	1.2819				4.47896
601	73.364	8.19672	1.2324					84838	2374	3689
601.5	73.425	8.19672	1.2265	0.5323
602	73.486	7.57576	1.2785					77965	2194	3891
602.5	73.552	7.57576	1.3086
603	73.618	12.0482	1.3125					78751	1915	4205
603.5	73.6595	12.0482	1.3185
604	73.701	14.0845	1.2795
604.5	73.7365	14.0845	1.3253
605	73.772	13.3333	1.3228	0.5486
605.5	73.8095	13.3333
606	73.847	5.40541
606.5	73.9395	5.40541
607	74.032	5.07614						97898	2734	3220
607.5	74.1305	5.07614	1.5559
608	74.229	5.40541	1.5789					142886	2750	4090
608.5	74.3215	5.40541
609	74.414	5.49451	1.6398					146440	2934	4526
609.5	74.505	5.49451	1.2243
610	74.596	5.68182	1.2307	0.4993				149188	2744	4479
610.5	74.684	5.68182	1.2019
611	74.772	6.21118	1.2243					137315	2658	4144
611.5	74.8525	6.21118	1.2416				1.281
612	74.933	5.61798	1.271					95354	2454	2748
612.5	75.022	5.61798	1.2106
613	75.111	5.43478	1.2518					93517	2723	2790
613.5	75.203	5.43478	1.2662
614	75.295	5.55556	1.2948					91579	2980	2902
614.5	75.385	5.55556	1.2612
615	75.475	5	1.2913	0.5543				93548	2586	2473
615.5	75.575	5	1.2514
616	75.675	5.15464	1.3344					83153	2806	2897
616.5	75.772	5.15464	1.2797
617	75.869	5.71429	1.3223					91382	2395	2636
617.5	75.9565	5.71429	1.2921				1.52389
618	76.044	5.18135	1.3162					84603	2321	2508
618.5	76.1405	5.18135	1.3112
619	76.237	5.10204	1.2982					86469	2480	2605
619.5	76.335	5.10204	1.2839
620	76.433	5.55556	1.2951	0.5201				81789	2331	2579
620.5	76.523	5.55556	1.2562
621	76.613	5.2356	1.2117					83966	2574	2778
621.5	76.7085	5.2356	1.286
622	76.804	5	1.3					87563	2547	2471
622.5	76.904	5	1.3126
623	77.004	5.55556	1.3174					94874	2346	2830
623.5	77.094	5.55556	1.2601
624	77.184	5.26316	1.2907				2.63203	95179	2723	2874
624.5	77.279	5.26316	1.2916
625	77.374	5.43478	1.311	0.5403				92044	2263	2823
625.5	77.466	5.43478	1.2924
626	77.558	5.15464	1.2828					86743	2512	2811
626.5	77.655	5.15464	1.3064
627	77.752	5.58659	1.2895					86436	2379	2637
627.5	77.8415	5.58659	1.2655
628	77.931	5.12821	1.2968					88710	2178	2578
628.5	78.0285	5.12821	1.3028
629	78.126	5.71429	1.2976					89121	2230	2531
629.5	78.2135	5.71429	1.3305
630	78.301	5.2356	1.2678	0.5828				97226	2417	3055
630.5	78.3965	5.2356	1.3117				2.12991
631	78.492	5.40541	1.3044					95955	2231	2794
631.5	78.5845	5.40541	1.3024
632	78.677	5	1.3045					96437	2668	2757
632.5	78.777	5
633	78.877	5.07614	1.3349					101040	2352	3120
633.5	78.9755	5.07614	1.3932
634	79.074	5	1.401					100063	2177	3279
634.5	79.174	5	1.4574
635	79.274	5	1.3955	0.7938				111566	2792	3862
635.5	79.374	5	1.5022
636	79.474	5.37634	1.477					111284	2460	3510
636.5	79.567	5.37634	1.48
637	79.66	5.05051	1.4694				1.66694	116434	2760	3527
637.5	79.759	5.05051	1.5045
638	79.858	4.83092	1.4619					123158	2786	3337
638.5	79.9615	4.83092	1.516
639	80.065	5.71429	1.4255					122795	2929	3255
639.5	80.1525	5.71429	1.4942
640	80.24	5.26316	1.4765	0.9238				121431	2992	3216
640.5	80.335	5.26316	1.4938
641	80.43	4.9505	1.4763					118022	2635	2884
641.5	80.531	4.9505	1.5193
642	80.632	5.2356	1.4467					120821	2861	3407
642.5	80.7275	5.2356	1.4555
643	80.823	5.88235	1.4696					124926	2729	3153
643.5	80.908	5.88235	1.4909				1.63474
644	80.993	5.10204	1.431					121803	2849	3087
644.5	81.091	5.10204	1.4426
645	81.189	5.12821	1.5028	0.7956				114791	2716	2970
645.5	81.2865	5.12821	1.5349
646	81.384	4.5045	1.4898					117865	2803	3100
646.5	81.495	4.5045	1.44
647	81.606	4.73934	1.4835					119507	2624	3252
647.5	81.7115	4.73934	1.4856
648	81.817	5.07614	1.4748					113549	2589	3405
648.5	81.9155	5.07614	1.5152
649	82.014	4.9505	1.5082					118794	2370	3638
649.5	82.115	4.9505	1.5715
650	82.216	5.12821	1.5828	0.8464			1.38884	121742	2648	3678
650.5	82.3135	5.12821	1.6008
651	82.411	5.34759	1.5998					122558	2737	3791
651.5	82.5045	5.34759	1.6077
652	82.598	5.31915	1.6179					127594	2611	3745
652.5	82.692	5.31915	1.6242
653	82.786	5.29101	1.6125					128794	2720	4027
653.5	82.8805	5.29101	1.6077
654	82.975	5.88235	1.6125					132969	2698	4122
654.5	83.06	5.88235	1.5817
655	83.145	5.46448	1.6432	1.0482				131173	2675	3972
655.5	83.2365	5.46448	1.6303
656	83.328	5	1.6286					129235	2609	4206
656.5	83.428	5	1.6225
657	83.528	5.78035	1.6814		2	10	2.12477	127723	2874	4270
657.5	83.6145	5.78035	1.6905
658	83.701	4.92611	1.5908					126811	2705	4405
658.5	83.8025	4.92611	1.6596
659	83.904	4.65116	1.6905					129972	2804	3931
659.5	84.0115	4.65116	1.6736
660	84.119	5.64972	1.7042	1.1155				137597	2511	4640
660.5	84.2075	5.64972	1.6997
661	84.296	5.84795	1.7052					137857	2708	4152
661.5	84.3815	5.84795	1.7721
662	84.467	5.61798	1.6725					138251	2996	4610
662.5	84.556	5.61798	1.6517
663	84.645	6.53595	1.72					138410	2873	4281
663.5	84.7215	6.53595	1.7034				2.10388
664	84.798	5.43478	1.6589					134383	2883	4059
664.5	84.89	5.43478	1.7287
665	84.982	5.40541	1.6873	1.1042				136493	2843	4268
665.5	85.0745	5.40541	1.6665
666	85.167	6.13497	1.7213					142499	2899	4683
666.5	85.2485	6.13497	1.6888
667	85.33	5.49451	1.6044					141505	2788	4633
667.5	85.421	5.49451	1.6522
668	85.512	5.43478	1.6239					129783	3113	4222
668.5	85.604	5.43478	1.6522
669	85.696	4.40529	1.6516
669.5	85.8095	4.40529	1.5793
670	85.923	4.21941	1.6019	1.0974			2.56952	119086	2739	3462
670.5	86.0415	4.21941	1.5488
671	86.16	4.5045	1.4979					111139	2382	3175
671.5	86.271	4.5045	1.562
672	86.382	3.93701	1.5249					115336	2951	3411
672.5	86.509	3.93701	1.5559
673	86.636	3.84615	1.494					118656	2543	3251
673.5	86.766	3.84615	1.5139
674	86.896	4.09836	1.4331					115806	2720	3489
674.5	87.018	4.09836	1.5344
675	87.14	3.92157	1.5032	0.8965				106112	2339	2944
675.5	87.2675	3.92157	1.4704
676	87.395	3.7037	1.597					113963	2389	3226
676.5	87.53	3.7037	1.4925				3.61408
677	87.665	4.03226	1.5235					116072	2346	3371
677.5	87.789	4.03226	1.5009
678	87.913	3.92157	1.5914					122767	2611	3363
678.5	88.0405	3.92157	1.5011
679	88.168	4.14938	1.4865				2.83866	119314	2430	3595
679.5	88.2885	4.14938	1.5605
680	88.409	4.2735	1.5438	0.7789				116611	2609	2966
680.5	88.526	4.2735	1.5335
681	88.643	4.78469	1.5078					119026	2546	3105
681.5	88.7475	4.78469	1.442
682	88.852	4.62963	1.4931					122415	2661	3241
682.5	88.96	4.62963	1.4427
683	89.068	4.40529	1.4726					118495	2837	3284
683.5	89.1815	4.40529	1.4561				3.33246
684	89.295	3.92157	1.492					120832	2634	3239
684.5	89.4225	3.92157	1.4358
685	89.55	3.52113	1.3776	0.8252				118909	2875	3399
685.5	89.692	3.52113	1.3854
686	89.834	3.7594						121880	2601	3262
686.5	89.967	3.7594
687	90.1	4.16667	1.4422					110318	2736	3043
687.5	90.22	4.16667	1.4349
688	90.34	3.7037	1.4196					104356	2305	2884
688.5	90.475	3.7037	1.4905
689	90.61	3.67647	1.4367				2.86871	111127	2320	2783
689.5	90.746	3.67647	1.4591
690	90.882	4.69484	1.3601	0.7596				112211	2741	3160
690.5	90.9885	4.69484	1.4648
691	91.095	4.36681	1.459					104528	2576	3293
691.5	91.2095	4.36681	1.4802
692	91.324	4.44444	1.4608					109120	2389	3248
692.5	91.4365	4.44444	1.4315				3.12953
693	91.549	3.95257	1.4403		0	0		121507	2890	3629
693.5	91.6755	3.95257	1.4427
694	91.802	4.20168	1.4412					123642	2636	4279
694.5	91.921	4.20168	1.5402
695	92.04	5.02513	1.5378	0.6926			1.24644	118046	2756	3823
695.5	92.1395	5.02513	1.5118
696	92.239	4.44444	1.5863					116302	2573	3875
696.5	92.3515	4.44444	1.5554				0.724582
697	92.464	4.5045	1.5602		1	0		117413	2538	3684
697.5	92.575	4.5045	1.5756
698	92.686	4.90196	1.6094					129241	2708	4256
698.5	92.788	4.90196	1.6084
699	92.89	4.83092	1.605					123519	2706	3490
699.5	92.9935	4.83092	1.5404				0.635545
700	93.097	4.6729	1.593	1.0125				120495	2771	3360
700.5	93.204	4.6729	1.5707
701	93.311	4.80769	1.5601					124314	2801	3413
701.5	93.415	4.80769	1.5608
702	93.519	4.31034	1.5656					126133	2544	3589
702.5	93.635	4.31034	1.5632
703	93.751	4.46429	1.611				1.88172	127555	2949	3565
703.5	93.863	4.46429	1.5257
704	93.975	4.80769	1.6373					125538	2739	3980
704.5	94.079	4.80769	1.591
705	94.183	4.04858	1.5829	1.0287				125516	2444	3702
705.5	94.3065	4.04858	1.5739
706	94.43	4	1.5747					129240	2741	3863
706.5	94.555	4	1.6104				2.17414
707	94.68	4.44444	1.6366					128455	2610	3848
707.5	94.7925	4.44444	1.5805
708	94.905	4.2735	1.6392					126231	2505	3809
708.5	95.022	4.2735	1.623
709	95.139	4.31034	1.6003					129988	2785	3772
709.5	95.255	4.31034	1.5797
710	95.371	4.21941	1.5987	1.1293			0.528127	128815	2753	3720
710.5	95.4895	4.21941	1.6077
711	95.608	4.31034	1.6102					130672	2842	3882
711.5	95.724	4.31034	1.5852
712	95.84	4.38596	1.6028					133749	2866	3560
712.5	95.954	4.38596	1.5666
713	96.068	4.58716	1.5674					125855	2796	3743
713.5	96.177	4.58716	1.6257				0.574756
714	96.286	4.36681	1.5997					127122	2771	3948
714.5	96.4005	4.36681	1.6183
715	96.515	4.329	1.58	0.9868				122967	2552	3722
715.5	96.6305	4.329	1.5526
716	96.746	3.95257	1.6396					123615	2479	3605
716.5	96.8725	3.95257	1.6213				0.609006
717	96.999	4.23729	1.611					126468	2975	3621
717.5	97.117	4.23729	1.5752
718	97.235	3.90625	1.5882					123770	2606	3582
718.5	97.363	3.90625	1.6335
719	97.491	4.03226	1.5643					124857	2547	3674
719.5	97.615	4.03226	1.4941
720	97.739	4.62963	1.4675	1.0353			0.618441	120724	2812	3372
720.5	97.847	4.62963	1.5532
721	97.955	4.34783	1.5627					117735	2684	3243
721.5	98.07	4.34783	1.4964
722	98.185	4.20168	1.6036					110993	2725	3401
722.5	98.304	4.20168	1.5512
723	98.423	3.87597	1.5236					113444	2467	2819
723.5	98.552	3.87597	1.553		1	2	0.68783
724	98.681	3.663	1.4794					109402	2763	3228
724.5	98.8175	3.663	1.4673
725	98.954	3.83142	1.5076	0.8939				108975	2679	2999
725.5	99.0845	3.83142	1.4662
726	99.215	4.25532	1.492					106745	2763	2948
726.5	99.3325	4.25532	1.4459
727	99.45	4.11523	1.4422				0.490573	102191	2743	2736
727.5	99.5715	4.11523	1.4698
728	99.693	4.4843	1.4459					99262	2656	3106
728.5	99.8045	4.4843	1.4704
729	99.916	4.92611	1.4629					107620	2521	3053
729.5	100.017	4.92611	1.4323
730	100.119	4.46429	1.5021	0.7627			0.497657	111230	2627	2811
730.5	100.231	4.46429	1.4557
731	100.343	4.40529	1.457					110719	2555	2821
731.5	100.457	4.40529	1.4494
732	100.57	4.34783	1.4501					103365	2314	2591
732.5	100.685	4.34783	1.4412
733	100.8	4.01606	1.4494
733.5	100.924	4.01606	1.4323				0.546703
734	101.049	4.04858	1.4183					103844	2386	3024
734.5	101.172	4.04858	1.4406
735	101.296	4.36681	1.4808	0.7904				108285	2451	2940
735.5	101.41	4.36681	1.4836
736	101.525	4.13223	1.4817					115865	2295	2773
736.5	101.646	4.13223	1.3526
737	101.767	3.84615	1.3205				0.530828	119752	2691	3229
737.5	101.897	3.84615	1.4495
738	102.027	5.40541	1.494					128483	2679	3253
738.5	102.12	5.40541	1.4748
739	102.212	4.78469	1.4875					112860	2615	3037
739.5	102.317	4.78469	1.4587
740	102.421	4.62963	1.4741	0.809				115423	2578	3363
740.5	102.529	4.62963	1.473
741	102.637	4.54545	1.561		0.5	0	0.260732	111750	2636	3223
741.5	102.747	4.54545	1.5107
742	102.857	4.23729	1.5571					113350	2600	3263
742.5	102.975	4.23729	1.4984
743	103.093	4.06504	1.4683					115640	2710	3422
743.5	103.216	4.06504	1.4832
744	103.339	4.329	1.4446					114869	2815	3243
744.5	103.454	4.329	1.4516
745	103.57	4.04858	1.5012	0.7498				114167	2439	3403
745.5	103.694	4.04858	1.4486
746	103.817	4.13223	1.4312				0.361536	113915	2464	3259
746.5	103.938	4.13223	1.4543
747	104.059	4.78469	1.4443					111399	2687	2990
747.5	104.163	4.78469	1.4632
748	104.268	4.09836	1.4487					108868	2658	3213
748.5	104.39	4.09836	1.4352
749	104.512	4.2735	1.446					108994	2397	2995
749.5	104.629	4.2735	1.3741
750	104.746	5.37634	1.4876	0.7111				106694	2721	2887
750.5	104.839	5.37634	1.3648
751	104.932	4.90196	1.3746					103993	2399	3064
751.5	105.034	4.90196	1.4559
752	105.136	4.58716	1.3792					110241	2426	2829
752.5	105.245	4.58716	1.3845
753	105.354	5.58659	1.3509					109777	2491	2512
753.5	105.444	5.58659	1.366
754	105.533	6.80272	1.3545				0.264361	105156	2581	2472
754.5	105.606	6.80272	1.3254
755	105.68	6.57895	1.3743	0.5544				106153	2093	2615
755.5	105.756	6.57895	1.3232
756	105.832	5.71429	1.3449
756.5	105.919	5.71429
757	106.007	5.98802
757.5	106.091	5.98802
758	106.174	6.49351
758.5	106.251	6.49351
759	106.328	5.58659
759.5	106.418	5.58659
760	106.507	4.90196
760.5	106.609	4.90196
761	106.711	6.53595
761.5	106.787	6.53595
762	106.864	5.20833
762.5	106.96	5.20833
763	107.056	5.40541
763.5	107.148	5.40541
764	107.241	5.91716
764.5	107.326	5.91716
765	107.41	5.46448
765.5	107.501	5.46448
766	107.593	5.29101
766.5	107.688	5.29101					3.26
767	107.782	5.71429			5	5
767.5	107.87	5.71429
768	107.957	5.15464
768.5	108.054	5.15464
769	108.151	5.84795
769.5	108.237	5.84795
770	108.322	5.91716						109851	2179	2856
770.5	108.406	5.91716
771	108.491	5.2356						121071	2465	3005
771.5	108.587	5.2356
772	108.682	5.68182						122485	2519	3071
772.5	108.77	5.68182
773	108.858	5.95238						121888	2404	2926
773.5	108.942	5.95238
774	109.026	5.07614						117605	2791	3061
774.5	109.124	5.07614
775	109.223	5.20833						122214	2513	3148
775.5	109.319	5.20833
776	109.415	6.0241						116524	2586	2755
776.5	109.498	6.0241
777	109.581	5.10204						120324	2719	3028
777.5	109.679	5.10204
778	109.777	5.46448
778.5	109.868	5.46448
779	109.96	5.2356
779.5	110.055	5.2356		0.9745
780	110.151	6.17284	1.3691
780.5	110.232	6.17284	1.4331		0.5	0
781	110.313	5.74713	1.4127				2.43496	121429	2656	3471
781.5	110.4	5.74713
782	110.487	6.57895						114625	2732	3249
782.5	110.563	6.57895
783	110.639	5.88235	1.4495					114967	2616	3080
783.5	110.724	5.88235	1.403
784	110.809	5.15464	1.4845					113068	2855	3355
784.5	110.906	5.15464	1.4798	0.7432
785	111.003	5.81395	1.4451					102932	2221	2718
785.5	111.089	5.81395	1.3478
786	111.175	5.43478	1.3954					99544	2759	2871
786.5	111.267	5.43478	1.3893
787	111.359	5.34759	1.3578					111218	2555	3094
787.5	111.453	5.34759	1.4148
788	111.546	5.95238	1.4598					107385	2573	3488
788.5	111.63	5.95238	1.4756
789	111.714	6.21118	1.4817					104112	2643	2609
789.5	111.794	6.21118	1.4078	1.0567
790	111.875	5.49451	1.4349				1.55648	109205	2467	2754
790.5	111.966	5.49451	1.4305
791	112.057	5.71429	1.4443					115550	2397	2868
791.5	112.144	5.71429	1.434
792	112.232	5.91716	1.488					120479	2312	3030
792.5	112.317	5.91716	1.4935
793	112.401	4.92611	1.5639					126431	3023	3882
793.5	112.502	4.92611	1.5737
794	112.604	5.31915	1.6245					122206	2922	3644
794.5	112.698	5.31915	1.5933	1.1784
795	112.792	5.88235	1.6008					130331	2773	3873
795.5	112.877	5.88235	1.6099
796	112.962	5.37634	1.5882					127506	2737	4087
796.5	113.055	5.37634	1.5882
797	113.148	5.40541	1.5756					113596	2816	3244
797.5	113.24	5.40541	1.5921
798	113.333	6.21118	1.5683					113142	2735	3270
798.5	113.413	6.21118	1.6404
799	113.494	6.32911	1.6211				1.26269	125012	2812	3681
799.5	113.573	6.32911	1.6245	1.1555
800	113.652	5.34759	1.6451					126145	2826	3707
800.5	113.746	5.34759	1.6065
801	113.839	6.45161	1.6013					125770	2904	3862
801.5	113.916	6.45161	1.6935
802	113.994	5.91716	1.6335					130001	2996	3807
802.5	114.079	5.91716	1.6343
803	114.163	5.64972	1.5996					117964	2955	3550
803.5	114.251	5.64972	1.5725		5	5
804	114.34	6.32911	1.582					116192	2652	3776
804.5	114.419	6.32911	1.6015	0.9313
805	114.498	5.88235	1.6007					113218	2983	3252
805.5	114.583	5.88235	1.4978
806	114.668	6.94444	1.5007					115670	2664	3228
806.5	114.74	6.94444	1.5009
807	114.812	7.87402	1.5466					137794	2872	4075
807.5	114.876	7.87402	1.5742
808	114.939	8.19672	1.6433					137070	2876	4266
808.5	115	8.19672	1.7291				2.48364
809	115.061	8.92857	1.7302					136204	3097	4384
809.5	115.117	8.92857	1.7414	1.2883
810	115.173	8.54701	1.7304					141081	3044	4588
810.5	115.231	8.54701	1.7432
811	115.29	9.43396	1.7725					140467	2924	4097
811.5	115.343	9.43396	1.7451
812	115.396	8.69565	1.7584					143111	2906	3643
812.5	115.454	8.69565	1.717
813	115.511	8.33333	1.7477					143581	2804	4303
813.5	115.571	8.33333	1.7524
814	115.631	7.57576	1.7183					143829	2882	4226
814.5	115.697	7.57576	1.7003	1.243
815	115.763	8.84956	1.7277					142421	2880	4616
815.5	115.82	8.84956	1.7407
816	115.876	8.84956	1.7691					143644	3086	4493
816.5	115.933	8.84956	1.7645
817	115.989	7.87402	1.7625					137144	3152	3934
817.5	116.052	7.87402	1.715
818	116.116	8.26446	1.7481					137242	3099	3868
818.5	116.177	8.26446	1.6895
819	116.237	7.93651	1.7697					139755	2973	3963
819.5	116.3	7.93651	1.7258	1.2319			0.485547
820	116.363	8.40336	1.8044					140061	2885	4015
820.5	116.422	8.40336	1.7621
821	116.482	8.92857	1.7642					140941	3186	3892
821.5	116.538	8.92857	1.7532
822	116.594	8.19672	1.731					139933	3058	4262
822.5	116.655	8.19672	1.6968
823	116.716	7.87402	1.6853					141152	2866	3962
823.5	116.779	7.87402	1.757
824	116.843	8.54701	1.7406				0.642781	141207	2894	3995
824.5	116.901	8.54701	1.7625	1.2151
825	116.96	7.69231	1.721					139814	2775	4009
825.5	117.025	7.69231	1.7443
826	117.09	9.34579	1.6969					139024	2904	3747
826.5	117.144	9.34579	1.733
827	117.197	8.62069	1.784					139790	3030	3610
827.5	117.255	8.62069	1.7664
828	117.313	7.29927	1.7136					142597	3143	3297
828.5	117.382	7.29927	1.7
829	117.45	8.62069	1.7716					139955	2980	3362
829.5	117.508	8.62069	1.7182	1.1904
830	117.566	8.13008	1.7152					142734	3215	3506
830.5	117.627	8.13008	1.7364
831	117.689	7.57576	1.7607					139170	3021	3620
831.5	117.755	7.57576	1.6817
832	117.821	8.26446	1.7596					139846	2967	3699
832.5	117.882	8.26446	1.6931
833	117.942	8.19672	1.7158					139468	3020	3426
833.5	118.003	8.19672	1.6858
834	118.064	7.8125	1.6911					140640	2874	3445
834.5	118.128	7.8125	1.7137	1.1754
835	118.192	7.5188	1.6428					137373	2887	3194
835.5	118.258	7.5188	1.7021
836	118.325	8.77193	1.705					140198	2784	3308
836.5	118.382	8.77193	1.6946
837	118.439	8.40336	1.6665					139960	2972	3505
837.5	118.499	8.40336	1.7158
838	118.558	7.19424	1.7615					141836	2977	3554
838.5	118.627	7.19424	1.7178
839	118.697	7.63359	1.7013					140192	2958	3569
839.5	118.763	7.63359	1.6683	1.2005			0.36254
840	118.828	8.19672	1.7296					140589	3101	3688
840.5	118.889	8.19672	1.6919
841	118.95	7.63359	1.6987					138946	3138	3515
841.5	119.016	7.63359	1.7167
842	119.081	9.00901	1.7402					140283	3068	3578
842.5	119.136	9.00901	1.7289
843	119.192	8.47458	1.7017					145382	2947	3526
843.5	119.251	8.47458	1.7288
844	119.31	8.54701	1.7255					142046	3087	3824
844.5	119.368	8.54701	1.702	1.2134
845	119.427	8.62069	1.7246					143872	2980	3714
845.5	119.485	8.62069	1.731
846	119.543	7.19424	1.7848					142001	2882	3725
846.5	119.612	7.19424	1.7659
847	119.682	8.33333	1.7695					142836	2897	4082
847.5	119.742	8.33333	1.7817
848	119.802	10.101	1.7196					149036	3129	4141
848.5	119.852	10.101	1.7998
849	119.901	7.63359	1.8187					142935	2855	4124
849.5	119.966	7.63359	1.7283	1.2723
850	120.032	7.63359	1.7321					146121	2859	4550
850.5	120.097	7.63359	1.8282
851	120.163	7.5188	1.8183					144396	3014	4712
851.5	120.23	7.5188	1.7606
852	120.296	8.06452	1.8334					143295	2917	4436
852.5	120.358	8.06452	1.8096
853	120.42	7.8125	1.7854					154598	2830	4117
853.5	120.484	7.8125	1.797
854	120.548	7.8125	1.8096					145922	2800	4345
854.5	120.612	7.8125	1.7882	1.2701
855	120.676	7.75194	1.776				0.276052	149502	3128	4403
855.5	120.74	7.75194	1.8093
856	120.805	7.40741	1.7566
856.5	120.873	7.40741	1.7939
857	120.94	8.33333	1.8007					148396	2850	4305
857.5	121	8.33333	1.7454
858	121.06	8.06452	1.7862					145447	3003	4056
858.5	121.122	8.06452	1.8075
859	121.184	8.19672	1.7773					142536	3075	4029
859.5	121.245	8.19672	1.784	1.2663
860	121.306	8.40336	1.8278					146052	2926	4065
860.5	121.365	8.40336	1.7714
861	121.425	8.77193	1.8103					148024	3250	3759
861.5	121.482	8.77193	1.8007
862	121.539	8.47458	1.8036					147083	3025	4070
862.5	121.598	8.47458	1.7756
863	121.657	7.8125	1.8302					148198	3152	3927
863.5	121.721	7.8125	1.8523
864	121.785	8.47458	1.7951					147743	2986	3996
864.5	121.844	8.47458	1.8386	1.2996
865	121.903	7.63359	1.8197					148555	3015	3704
865.5	121.969	7.63359	1.8568
866	122.034	7.69231	1.8772					151895	2913	3841
866.5	122.099	7.69231	1.8606
867	122.164	7.63359	1.7632					150717	3267	3609
867.5	122.23	7.63359	1.7939
868	122.295	7.75194	1.8378					152107	3022	4244
868.5	122.359	7.75194	1.8772
869	122.424	8.06452	1.8096					153588	2906	4231
869.5	122.486	8.06452	1.8374	1.2907			0.393622
870	122.548	8.33333	1.7823					149665	3128	3894
870.5	122.608	8.33333	1.8026				0.27845
871	122.668	8	1.8242					150187	2993	3869
871.5	122.731	8	1.8073
872	122.793	9.61538	1.8628					149332	2978	3670
872.5	122.845	9.61538	1.8976
873	122.897	7.19424	1.7895					147329	2897	4109
873.5	122.966	7.19424	1.8345
874	123.036	7.29927	1.8522					145646	3035	4794
874.5	123.105	7.29927	1.8726	1.4085
875	123.173	9.00901	1.8532					147746	3114	4150
875.5	123.228	9.00901	1.8729
876	123.284	7.57576	1.8606					144443	3181	4579
876.5	123.35	7.57576	1.9155
877	123.416	8.33333	1.8687					139706	3020	4381
877.5	123.476	8.33333	1.8276
878	123.536	8.13008	1.8529					141915	2733	5364
878.5	123.597	8.13008	1.8359
879	123.659	7.40741	1.8694					144862	2925	5185
879.5	123.727	7.40741	1.8302	1.3748
880	123.794	8.77193	1.8352					145703	2774	4399
880.5	123.851	8.77193	1.8708
881	123.908	8.26446	1.8525					146343	3063	4534
881.5	123.969	8.26446	1.8535
882	124.029	8.40336	1.7892					141918	3344	3322
882.5	124.088	8.40336	1.7958
883	124.148	7.93651	1.7519					141744	3128	3813
883.5	124.211	7.93651	1.7564
884	124.274	7.8125	1.7601					142009	3263	3809
884.5	124.338	7.8125	1.7379	1.2875
885	124.402	7.40741	1.8232					140265	2891	3487
885.5	124.469	7.40741	1.7295
886	124.537	7.75194	1.7861				0.236401	142993	2976	3366
886.5	124.602	7.75194	1.7481
887	124.666	7.24638	1.7547					142129	2968	3375
887.5	124.735	7.24638	1.7689
888	124.804	8.84956	1.7556					143475	2907	3917
888.5	124.861	8.84956	1.8392
889	124.917	8.77193	1.789					149994	2642	5106
889.5	124.974	8.77193	1.8236	1.3826
890	125.031	7.40741	1.9123					145559	3091	4362
890.5	125.099	7.40741	1.8045
891	125.166	8.47458	1.8413					143128	2813	5246
891.5	125.225	8.47458	1.8281
892	125.284	8.33333	1.8492					145636	3010	6750
892.5	125.344	8.33333	1.8696
893	125.404	7.5188	1.8714					147996	2784	5515
893.5	125.471	7.5188	1.9454
894	125.537	9.70874	1.8334					144796	3136	5232
894.5	125.588	9.70874	1.9298	1.4657
895	125.64	8.92857	1.9717		0.5	15		148950	3015	4607
895.5	125.696	8.92857	1.927
896	125.752	8.54701	1.9693					143181	3167	5082
896.5	125.811	8.54701	1.9183
897	125.869	8.13008	1.9253		1	10	0.298871	146980	2938	4831
897.5	125.93	8.13008	1.8729
898	125.992	7.75194	1.8708					145730	3289	4601
898.5	126.056	7.75194	1.8708
899	126.121	7.87402	1.9228					144090	3011	5387
899.5	126.184	7.87402	1.8965	1.3724
900	126.248	8.13008	1.8947					142013	2845	5351
900.5	126.309	8.13008	1.9277
901	126.371	8.92857	1.892					142711	2989	5123
901.5	126.427	8.92857	1.9151
902	126.483	7.69231	1.9255					142683	2973	5426
902.5	126.548	7.69231	1.9556
903	126.613	8.06452	1.96					144389	2866	6476
903.5	126.675	8.06452	1.9743
904	126.737	8.33333	1.9179					143947	2924	6895
904.5	126.797	8.33333	1.9251	1.4901
905	126.857	7.35294	1.9489					139161	2680	6453
905.5	126.925	7.35294	1.9686
906	126.993	9.25926	2.0046					139519	2692	5927
906.5	127.047	9.25926	1.9633
907	127.101	9.43396	1.9208				0.164227	141611	2861	5520
907.5	127.154	9.43396	1.8997
908	127.207	8.62069	1.8717					136731	2917	5289
908.5	127.265	8.62069	1.8909
909	127.323	7.40741	1.9109					139134	2912	4410
909.5	127.391	7.40741	1.9202	1.4305
910	127.458	7.29927	1.8749					142038	2930	4274
910.5	127.526	7.29927	1.882
911	127.595	7.57576	1.9391					142807	3265	4746
911.5	127.661	7.57576	1.8523
912	127.727	9.61538	1.8988					142105	3080	4300
912.5	127.779	9.61538	1.8847
913	127.831	8.84956	1.9077		1	10		140784	2918	4824
913.5	127.888	8.84956	2.0108
914	127.944	7.29927	1.8961					139632	2971	5308
914.5	128.012	7.29927	1.9715	1.3843
915	128.081	8.33333	1.8896					142679	3058	4338
915.5	128.141	8.33333	1.8754
916	128.201	7.93651	1.9081					144263	3071	3906
916.5	128.264	7.93651	1.9031
917	128.327	7.69231	1.8618				0.18861	145124	2988	4148
917.5	128.392	7.69231	1.8834
918	128.457	9.00901	1.813					146553	2916	4828
918.5	128.512	9.00901	1.8348
919	128.568	7.46269	1.8602					144395	2898	4380
919.5	128.635	7.46269	1.8272	1.3115			0.232923
920	128.702	8.19672	1.8197					146588	3271	4884
920.5	128.763	8.19672	1.9365
921	128.824	8.54701	1.9155					146230	3304	5613
921.5	128.882	8.54701	1.8546
922	128.941	8.19672	1.8639					142764	2986	5861
922.5	129.002	8.19672	1.8991
923	129.063	7.40741	1.9264					143351	3101	5236
923.5	129.131	7.40741	1.9777
924	129.198	8.47458	1.9209					138541	2709	6671
924.5	129.257	8.47458	1.9443	1.4329
925	129.316	7.93651	1.9563					140350	2862	5575
925.5	129.379	7.93651	1.9247
926	129.442	8.40336	1.9121					145041	2986	5141
926.5	129.501	8.40336	1.8585
927	129.561	8.33333	1.905				0.199575	142419	2846	5062
927.5	129.621	8.33333	1.8022
928	129.681	8.33333	1.8629					144476	3220	5285
928.5	129.741	8.33333	1.9096
929	129.801	7.57576	1.8436					147308	3336	5049
929.5	129.867	7.57576	1.8577	1.3769
930	129.933	8.69565	1.9087
930.5	129.99	8.69565	1.9331
931	130.048	7.87402	1.9807
931.5	130.112	7.87402	1.9963
932	130.175	7.63359	1.9708
932.5	130.24	7.63359	2.0212
933	130.306	8.33333	1.9653
933.5	130.366	8.33333	1.9741
934	130.426	9.25926	1.9675					156706	3064	4201
934.5	130.48	9.25926	1.9609
935	130.534	8.84956	1.932					158150	2935	4837
935.5	130.59	8.84956	1.9066
936	130.647	8.06452	1.9537					159345	2843	4780
936.5	130.709	8.06452	1.9216
937	130.771	7.93651	1.9668		0.5	0.5	0.263205
937.5	130.834	7.93651	1.957
938	130.897	7.87402	1.9496
938.5	130.96	7.87402	1.9583
939	131.024	8.69565	1.9133
939.5	131.082	8.69565	1.9464
940	131.139	9.00901	1.9594
940.5	131.195	9.00901	1.9133
941	131.25	9.00901	1.9405
941.5	131.305	9.00901	1.999				0.25297
942	131.361	9.17431	1.9321		0.5	0
942.5	131.416	9.17431	1.894
943	131.47	8.13008	1.9267					149958	3081	5594
943.5	131.531	8.13008	1.9344
944	131.593	7.29927	1.8987					150351	2728	5356
944.5	131.661	7.29927	1.9159
945	131.73	9.43396	1.9121
945.5	131.783	9.43396	1.8654
946	131.836	9.17431	1.9288					166398	3301	5319
946.5	131.891	9.17431	1.9236
947	131.945	8.33333	1.8928		0.5	1	0.599207
947.5	132.005	8.33333	1.897
948	132.065	8.62069	1.9499
948.5	132.123	8.62069	1.9285
949	132.181	7.87402	1.9
949.5	132.244	7.87402	1.8499
950	132.308	7.75194						163082	3104	4782
950.5	132.373	7.75194
951	132.437	8.13008						158575	2993	5416
951.5	132.499	8.13008
952	132.56	8.92857						157016	3218	4977
952.5	132.616	8.92857
953	132.672	8.06452						151965	3279	5633
953.5	132.734	8.06452
954	132.796	9.61538
954.5	132.848	9.61538
955	132.9	8.62069					0.310883
955.5	132.958	8.62069	1.9526		0	0
956	133.016	7.75194	1.931					139545	2867	5203
956.5	133.081	7.75194	1.9234
957	133.145	8.40336	1.9077					141048	2956	4974
957.5	133.204	8.40336	1.8622
958	133.264	9.17431	1.9138					142826	3028	4695
958.5	133.319	9.17431	1.8689	1.3718
959	133.373	8.06452	1.8646					142555	3001	4184
959.5	133.435	8.06452	1.8984
960	133.497	12.8205	1.8631					140832	3099	4418
960.5	133.536	12.8205	1.8609
961	133.575	12.1951	1.865					140583	3007	4261
961.5	133.616	12.1951	1.8234
962	133.657	11.1111	1.8613					140536	3323	4942
962.5	133.702	11.1111	1.8878
963	133.747	3.40136	1.8479				0.256926	141539	3307	4752
963.5	133.894	3.40136	1.8598	1.3792
964	134.041	3.80228	1.8649					143760	3315	4798
964.5	134.173	3.80228	1.8617
965	134.304	4.2735	1.911					141045	3188	4949
965.5	134.421	4.2735	1.7921
966	134.538	3.38983	1.8558					139064	2913	4833
966.5	134.685	3.38983	1.8166
967	134.833	3.7594	1.8188					139764	2861	4871
967.5	134.966	3.7594	1.8572
968	135.099	3.93701	1.8267					141849	2607	4684
968.5	135.226	3.93701	1.8414	1.2625			1.25388
969	135.353	3.06748	1.836					137954	2809	4471
969.5	135.516	3.06748	1.8011
970	135.679	3.125	1.7906		0	0		135789	3030	4433
970.5	135.839	3.125	1.801
971	135.999	4.03226	1.8642					127122	2961	4115
971.5	136.123	4.03226	1.8351
972	136.247	3.08642	1.807					128537	2897	4519
972.5	136.409	3.08642	1.7889
973	136.571	3.18471	1.7743					135602	2934	4668
973.5	136.728	3.18471	1.8327	1.2664			0.322885
974	136.885	3.57143	1.8558					140363	2796	4924
974.5	137.025	3.57143	1.807
975	137.165	2.6455	1.8099					143881	2749	5162
975.5	137.354	2.6455	1.8062
976	137.543	2.71003	1.8331					144297	3089	4985
976.5	137.727	2.71003	1.8045
977	137.912	3.34448	1.8164					138130	3180	4794
977.5	138.061	3.34448	1.8127
978	138.211	3.20513	1.8345					141213	3254	4390
978.5	138.367	3.20513	1.7654	1.3052
979	138.523	2.7248	1.8367					142355	3023	4866
979.5	138.707	2.7248	1.8887
980	138.89	3.5461	1.7487					140145	2692	4506
980.5	139.031	3.5461	1.7246
981	139.172	3.03951	1.7054					133922	2535	4537
981.5	139.337	3.03951	1.7405
982	139.501	3.01205	1.7286					134811	2898	4524
982.5	139.667	3.01205	1.7222
983	139.833	3.44828	1.8037					134898	3178	4647
983.5	139.978	3.44828	1.8037	1.2426	3	0	1.26005
984	140.123	3.87597	1.7655					127146	2781	4461
984.5	140.252	3.87597	1.7636
985	140.381	3.61011	1.8256					122555	2752	4307
985.5	140.519	3.61011	1.8263
986	140.658	3.74532	1.8184					129857	3154	4586
986.5	140.792	3.74532	1.7979
987	140.925	3.125	1.7757					129450	2963	4623
987.5	141.085	3.125	1.8115
988	141.245	3.28947	1.7855					133812	3101	4676
988.5	141.397	3.28947	1.7664	1.403
989	141.549	3.07692	1.7655					140687	3399	5159
989.5	141.712	3.07692	1.7836
990	141.874	3.16456	1.7439					137655	3187	5443
990.5	142.032	3.16456	1.7541
991	142.19	3.03951	1.7731					130638	3099	5110
991.5	142.355	3.03951	1.775
992	142.519	3.08642	1.756					129793	3328	4481
992.5	142.681	3.08642	1.7399
993	142.843	3.3557	1.7853					134292	3160	5126
993.5	142.992	3.3557	1.7824	1.2667			1.5533
994	143.141	3.47222	1.8335					128108	3223	4987
994.5	143.285	3.47222	1.7532
995	143.429	3.37838	1.7913					121086	3082	5165
995.5	143.577	3.37838	1.7394
996	143.725	3.64964	1.7219					123037	2927	4719
996.5	143.862	3.64964	1.7695
997	143.999	3.26797	1.7136					126031	3128	4982
997.5	144.152	3.26797	1.8053
998	144.305	3.73134	1.7985					134433	3120	4407
998.5	144.439	3.73134	1.8232	1.2462
999	144.573	3.25733	1.7989					132364	3115	4509
[truncated: 13,910 more rows]

## Sheet: fluxes
cmcblf	age_kyr	sedrate_med_intrpl	ddclastics_intrpl	toc_fr_intrpl	bsi_fr_intrpl	tic_fr_intrpl	nonclastic_fr_intrpl	clastic_fr_intrpl	NP_5EM_1_fr	NP_5EM_2_fr	NP_5EM_3_fr	NP_5EM_4_fr	NP_5EM_5_fr		MAR_clastic	NP_5EM_3_MAR	NP_5EM_3_MAR_hi	NP_5EM_3_MAR_lo	NP_5EM_4_MAR	NP_5EM_4_MAR_hi	NP_5EM_4_MAR_lo	NP_5EM_34_MAR	NP_5EM_34_MAR_hi	NP_5EM_34_MAR_lo	NP_5EM_125_MAR	NP_5EM_125_MAR_hi	NP_5EM_125_MAR_lo		DR	DR_hi	DR_lo
10	0.116	67.8922	1.38994	0.0348061	0.0933638	0	0.12817	0.872162	0.660765	0.117845	0.176903	0.0225613	0.0219257		82.3047	2.58694	3.74373	1.43016	0.334521	0.484097	0.184945	2.92146	4.22782	1.6151	65.8888	69.5762	62.2015		4.90581	5.86717	3.94445
20	0.26	74.5637	1.38262	0.0302698	0.0972405	0	0.12751	0.872628	0.651599	0.138787	0.198325	0.0020357	0.009254		89.9238	3.45991	5.00988	1.90994	0.0953221	0.138004	0.0526404	3.55523	5.14789	1.96258	69.9468	73.8864	66.0071		5.20795	6.23039	4.1855
30	0.397	83.3667	1.39737	0.0610198	0.100929	0.00013089	0.162079	0.838005	0.539567	0.149422	0.303069	0.0079418	0		97.6222	5.24446	7.60289	2.88602	0.164808	0.238925	0.0906909	5.40927	7.84182	2.97671	67.2273	70.9851	63.4695		5.00547	5.98602	4.02492
40	0.525	61.4707	1.30363	0.109317	0.104375	0.00065445	0.214346	0.78609	0.430516	0.135639	0.352131	0.0817151	0		63.241	3.85696	5.59919	2.11472	0.788263	1.14436	0.432169	4.64522	6.74355	2.54689	37.1393	39.2077	35.071		2.76524	3.30638	2.22411
50	0.781	37.1225	1.2951	0.0775407	0.111267	0.00117801	0.189985	0.810629	0.391413	0.102957	0.325834	0.151478	0.0283181		39.0374	2.29546	3.33636	1.25457	0.946582	1.37582	0.517343	3.24205	4.71218	1.77191	20.8202	21.9786	19.6618		1.55019	1.85347	1.24691
60	0.912	91.6	1.36398	0.0547565	0.114793	0.00170157	0.171251	0.82971	0.435838	0.157149	0.353583	0.0534295	0		103.626	6.54917	9.5176	3.58073	1.16215	1.68889	0.635401	7.71131	11.2065	4.21614	60.2957	63.7115	56.8798		4.48937	5.37221	3.60653
70	1.028	83.3333	1.3848	0.0403339	0.117916	0.00222513	0.160475	0.840854	0.416108	0.1112	0.397943	0.0723442	0.0024051		97.0352	6.69698	9.74068	3.65328	1.45907	2.12251	0.795638	8.15605	11.8632	4.44892	51.2059	54.0769	48.3349		3.81258	4.56011	3.06506
80	1.143	80.5769	1.37388	0.0403488	0.121012	0.00274869	0.16411	0.837588	0.365625	0.0828671	0.384118	0.161371	0.0060181		92.7303	6.44029	9.37659	3.50399	2.26952	3.30434	1.2347	8.70981	12.6809	4.7387	43.7894	46.2295	41.3493		3.26038	3.89851	2.62225
90	1.245	53.2833	1.37603	0.0393427	0.123758	0.00327225	0.166373	0.835711	0.342593	0.104957	0.397589	0.143041	0.0118204		61.229	4.2545	6.19678	2.31222	1.6243	2.36583	0.882773	5.8788	8.56261	3.19499	28.1957	29.7725	26.619		2.09934	2.51064	1.68803
100	1.727	20.3533	1.37837	0.036219	0.136734	0.00379581	0.176749	0.82521	0.48488	0.0889709	0.294325	0.126307	0.0055165		23.1553	1.22589	1.78633	0.665457	0.528029	0.769428	0.28663	1.75392	2.55575	0.952087	13.2999	14.1049	12.4949		0.990258	1.18883	0.791686
110	2.154	14.5618	1.3563	0.0334589	0.14823	0.00431937	0.186008	0.8159	0.481541	0.0815164	0.26305	0.153905	0.0199875		16.1321	0.764869	1.11601	0.413729	0.43573	0.635769	0.235691	1.2006	1.75178	0.64942	9.38583	9.97631	8.79534		0.69883	0.840631	0.557029
120	3.641	6.87541	1.36473	0.0214046	0.188262	0.00484293	0.21451	0.78592	0.426119	0.0605831	0.328523	0.184776	0		7.37385	0.428771	0.630069	0.227473	0.243743	0.358175	0.12931	0.672514	0.988244	0.356783	3.59497	3.8441	3.34584		0.267667	0.323689	0.211644
130	5.068	11.6176	1.36823	0.0303198	0.2	0	0.23032	0.73994	0.400949	0.0393013	0.285727	0.262083	0.0119396		11.7647	0.599364	0.886253	0.312474	0.540093	0.798613	0.281574	1.13946	1.68487	0.594048	5.36208	5.77295	4.95121		0.399239	0.485724	0.312754
147	6.381	11.606	1.33109	0.0314857	0.2	0	0.231486	0.648681	0.509174	0.125133	0.270399	0.0818002	0.0134936		10.0291	0.484443	0.724189	0.244697	0.150738	0.225325	0.0761508	0.635181	0.949514	0.320848	6.45997	7.16149	5.75845		0.480983	0.600553	0.361413
157	7.255	23.6979	1.34398	0.033986	0.2	4.64396e-05	0.234032	0.524478	0.500747	0.0922118	0.318465	0.0885761	0		16.629	0.934419	1.43826	0.430583	0.271562	0.418007	0.125117	1.20598	1.85626	0.5557	9.85252	11.3631	8.34195		0.733578	0.94875	0.518407
167	7.77	17.3459	1.33277	0.0414759	0.2	0.000218737	0.241695	0.445276	0.483442	0.0662259	0.288876	0.143009	0.018447		10.2815	0.529524	0.833424	0.225624	0.25859	0.407026	0.110154	0.788114	1.24045	0.335778	5.85304	6.95101	4.75507		0.435794	0.578555	0.293032
177	8.393	19.2731	1.32854	0.0919591	0.2	0.000563333	0.292522	0.31447	0.479933	0.0936624	0.272317	0.15265	0.0014379		8.04162	0.390938	0.633627	0.148249	0.22094	0.358098	0.0837825	0.611879	0.991725	0.232032	4.60345	5.69737	3.50953		0.342754	0.472188	0.21332
187	8.791	56.8087	1.26809	0.178134	0.2	0.000739669	0.378874	0.559512	0.379874	0.0315427	0.314942	0.262169	0.011473		40.421	2.26878	3.37037	1.16719	1.86582	2.77164	0.959996	4.1346	6.14201	2.12718	17.1885	18.6485	15.7285		1.27978	1.56766	0.991911
197	8.951	47.7134	1.24818	0.19608	0.20321	0.000895814	0.400185	0.591082	0.292926	0.129022	0.333015	0.234504	0.0105331		35.5111	2.09735	3.09234	1.10237	1.53084	2.25701	0.804665	3.62819	5.34935	1.90703	15.1241	16.2496	13.9987		1.12608	1.36753	0.884632
212	9.433	25.0366	1.1905	0.155122	0.221095	0.00105061	0.377267	0.560499	0.0107021	0.296969	0.400449	0.291879	0		16.7162	1.16477	1.74153	0.587999	0.836213	1.25027	0.422159	2.00098	2.9918	1.01016	5.47264	5.95315	4.99213		0.40747	0.500293	0.314648
222	9.829	25.903	1.19746	0.184956	0.235788	0.00118791	0.421932	0.47189	0.46256	0.111252	0.290055	0.136133	0		14.6392	0.772231	1.16114	0.38332	0.397309	0.597455	0.197164	1.16954	1.7586	0.580484	8.06752	8.95992	7.17512		0.600675	0.751214	0.450135
232	10.212	24.9433	1.20378	0.135903	0.249831	0.00183672	0.387571	0.465699	0.0108087	0.393507	0.299837	0.29469	0.0011571		13.9833	0.752413	1.1497	0.355126	0.702715	1.07379	0.331644	1.45513	2.22348	0.68677	5.80683	6.52227	5.09138		0.432353	0.546151	0.318554
242	10.601	23.2766	1.22083	0.141151	0.258211	0.0024115	0.401773	0.460112	0.401342	0.185279	0.396906	0.0164726	0		13.0749	0.922897	1.40312	0.442673	0.041121	0.06252	0.0197219	0.964018	1.46564	0.462395	7.65804	8.66238	6.6537		0.570186	0.724792	0.415581
252	10.964	32.2581	1.19904	0.146993	0.265873	0.00441311	0.417279	0.455449	0.248794	0.100267	0.382961	0.202415	0.0655631		17.6162	1.20101	1.83366	0.568368	0.597642	0.912486	0.282799	1.79865	2.74614	0.851167	7.50951	8.43614	6.58287		0.559127	0.706398	0.411856
262	11.542	11.8065	1.19689	0.150451	0.278073	0.0297406	0.458264	0.453868	0.238649	0.112121	0.363788	0.203934	0.081508		6.4151	0.393924	0.600791	0.187058	0.23928	0.364919	0.113641	0.633204	0.965709	0.300699	2.85709	3.21008	2.5041		0.212727	0.268791	0.156663
267	12.008	28.9222	1.25538	0.0528577	0.287909	0.119833	0.460599	0.552974	0	0.0555609	0.0173243	0.305421	0.621694		20.0724	0.0830295	0.125881	0.040178	1.08594	1.6464	0.52548	1.16897	1.77228	0.565658	13.504	15.3554	11.6525		1.00545	1.28406	0.726835
272	12.894	3.82268	1.2145	0.0461585	0.30661	0.241536	0.594304	0.562551	0	0.0909003	0.0251595	0.828829	0.0551112		2.61168	0.0117871	0.0182605	0.00531367	0.38377	0.594538	0.173003	0.395557	0.612798	0.178317	0.389028	0.431289	0.346767		0.0289655	0.0361672	0.0217637
277	15.395	1.02571	1.21854	0.0450787	0.359399	0.313248	0.717726	0.571752	0	0.0597769	0.133445	0.772429	0.0343486		0.714611	0.0169288	0.0262512	0.00760635	0.0982643	0.152377	0.0441516	0.115193	0.178628	0.051758	0.0673359	0.0743453	0.0603266		0.00501356	0.00623734	0.00378977
282	18.711	2.51083	1.22004	0.0500484	0.449811	0.393571	0.89343	0.499197	0	0.0950527	0.0471422	0.857805	0		1.52918	0.0129966	0.0205951	0.0053981	0.233322	0.369731	0.096912	0.246318	0.390326	0.10231	0.145111	0.163426	0.126796		0.0108044	0.0136806	0.0079281
287	21.149	2.74215	1.22014	0.0507909	0.522546	0.0623542	0.635691	0.424736	0	0.0563968	0.136465	0.807138	0		1.42103	0.0351505	0.0575976	0.0127035	0.203478	0.333409	0.0735466	0.238628	0.391006	0.0862501	0.0801708	0.0925988	0.0677429		0.00596919	0.00773021	0.00420817
292	24.182	1.84923	1.21902	0.051662	0.613033	0.00962894	0.674324	0.332156	0.0113834	0	0.550865	0.437752	0		0.748775	0.0728537	0.126162	0.0195459	0.0581051	0.10062	0.0155899	0.130959	0.226782	0.0351359	0.012911	0.0155754	0.0102466		0.000961299	0.00129426	0.000628335
294	25.193	2.63808	1.2373	0.0494031	0.643195	0.0632839	0.755882	0.303846	0.398962	0	0.406822	0.194216	0		0.991737	0.0718782	0.121926	0.0218304	0.0348589	0.0591309	0.0105868	0.106737	0.181057	0.0324172	0.391977	0.497546	0.286407		0.029185	0.0411311	0.0172388
299	27.072	4.06177	1.2326	0.0454832	0.699253	0.107365	0.852101	0.25095	0	0	0.281633	0.718367	0		1.25739	0.0629235	0.117385	0.0084623	0.157961	0.29469	0.0212322	0.220884	0.412074	0.0296945	0.0162306	0.0208807	0.0115805		0.00120846	0.00172388	0.000693049
304	27.792	9.21829	1.23359	0.0438771	0.720733	0.148567	0.913177	0.230785	0.291743	0.0070983	0.197546	0.503612	0		2.62403	0.0915251	0.167561	0.0154895	0.23828	0.436233	0.0403269	0.329805	0.603794	0.0558163	0.770837	1.04349	0.498188		0.0573934	0.0857288	0.029058
309	28.334	8.30528	1.22204	0.0480048	0.736903	0.140526	0.925434	0.210269	0	0.118176	0.0313557	0.850468	0		2.13855	0.0180678	0.0344129	0.00172267	0.31363	0.597224	0.0300363	0.331698	0.631637	0.031759	0.274718	0.372208	0.177227		0.0204543	0.0305767	0.010332
314	29.077	7.04627	1.23553	0.0460978	0.702586	0.131685	0.88037	0.246316	0.200115	0	0.396333	0.403552	0		2.14925	0.145904	0.264874	0.0269346	0.154463	0.280572	0.0283534	0.300367	0.545447	0.055288	0.461475	0.606996	0.315954		0.0343596	0.0500048	0.0187143
319	29.702	6.76682	1.27876	0.0525174	0.605108	0.117608	0.775234	0.337375	0.138244	0.0038093	0.137683	0.118935	0.601329		2.9194	0.0720622	0.116777	0.0273471	0.0625171	0.101308	0.0237262	0.134579	0.218085	0.0510733	2.1632	2.77159	1.5548		0.161063	0.22891	0.0932154
324	30.327	9.65	1.25673	0.103414	0.507629	0.106259	0.717303	0.383956	0.298174	0.0480392	0.199433	0.268977	0.185377		4.65671	0.156926	0.246593	0.0672589	0.209919	0.329861	0.0899774	0.366845	0.576454	0.157236	2.59539	3.06741	2.12337		0.193242	0.255441	0.131044
329	30.822	9.38963	1.27768	0.0685804	0.498427	0.084681	0.651689	0.427619	0.0383649	0	0	0	0.961635		5.12919	0.00836887	0.012912	0.00382575	0.0106288	0.016399	0.00485853	0.0189976	0.029311	0.00868428	5.02244	6.15812	3.88677		0.37395	0.510861	0.23704
334	32.305	2.2384	1.24038	0.058674	0.472219	0.0237701	0.554663	0.457509	0.22572	0.0278088	0.203825	0.191265	0.351381		1.27025	0.0459324	0.0714398	0.020425	0.0431562	0.0671219	0.0191905	0.0890886	0.138562	0.0396155	0.769661	0.902917	0.636405		0.0573058	0.0752503	0.0393613
339	33.633	5.74357	1.25062	0.0439779	0.44875	0.000943396	0.493671	0.4901	0.349645	0.0876759	0.207196	0.261087	0.0943961		3.51997	0.130127	0.202047	0.0582069	0.16291	0.252949	0.0728712	0.293037	0.454996	0.131078	1.87338	2.17076	1.57599		0.139484	0.181154	0.097814
344	34.569	5.54469	1.23264	0.0362324	0.432208	0.0019263	0.470367	0.510459	0.416388	0.0653119	0.234298	0.269445	0.0145565		3.48883	0.144169	0.223379	0.0649587	0.164901	0.255503	0.0742996	0.30907	0.478882	0.139258	1.75215	2.01632	1.48798		0.130458	0.168391	0.0925247
349	35.509	5.20833	1.27042	0.0338059	0.415596	0.00314909	0.452551	0.525552	0.539598	0.181744	0.169165	0.109492	0		3.47746	0.105211	0.161034	0.0493881	0.0688538	0.105386	0.0323214	0.174065	0.26642	0.0817095	2.49938	2.90648	2.09229		0.186094	0.242458	0.12973
354	36.446	5.92797	1.27322	0.0313871	0.399037	0.00355668	0.433981	0.540597	0.481264	0.166694	0.200176	0.151866	0		4.0804	0.145027	0.221817	0.0682365	0.108113	0.165358	0.0508679	0.25314	0.387175	0.119104	2.65799	3.0594	2.25659		0.197903	0.255497	0.14031
359	37.332	4.96923	1.24595	0.0291395	0.383379	0.00431422	0.416833	0.554784	0.53408	0.167783	0.21082	0.0873168	0		3.43491	0.128177	0.195143	0.0612101	0.0544735	0.0829336	0.0260135	0.18265	0.278077	0.0872236	2.40859	2.76957	2.04761		0.179334	0.231317	0.12735
364	38.298	5.82267	1.25197	0.0283609	0.366307	0.0046045	0.399273	0.56858	0.554503	0.17666	0.172051	0.0967854	0		4.14481	0.127052	0.192675	0.0614296	0.0715753	0.108544	0.0346066	0.198628	0.301219	0.0960362	3.02871	3.47258	2.58484		0.225505	0.290125	0.160886
369	39.188	5.17643	1.21849	0.0276799	0.350579	0.00482301	0.383082	0.581254	0.445599	0.114725	0.220744	0.218931	0		3.66622	0.143728	0.218602	0.0688542	0.141832	0.215719	0.0679458	0.28556	0.43432	0.1368	2.06164	2.32782	1.79546		0.153502	0.19481	0.112193
374	40.112	5.23315	1.2139	0.026973	0.334249	0.005	0.366222	0.594412	0.478204	0.0655783	0.232735	0.213928	0.0095547		3.77601	0.155792	0.236337	0.0752475	0.143172	0.217192	0.0691514	0.298964	0.453529	0.144399	2.09611	2.35599	1.83624		0.156068	0.197267	0.11487
379	41.07	5.08108	1.22368	0.02624	0.317319	0.005	0.348559	0.608054	0.573488	0.121828	0.162915	0.128696	0.013073		3.78042	0.111655	0.168149	0.0551604	0.090093	0.135678	0.0445083	0.201748	0.303827	0.0996688	2.64679	2.98739	2.30618		0.197069	0.250018	0.144119
384	42.052	5.86619	1.21754	0.0254887	0.299965	0.005	0.330453	0.622038	0.4217	0.0470919	0.230741	0.283726	0.0167412		4.44304	0.181495	0.274339	0.0886519	0.220205	0.332851	0.10756	0.401701	0.60719	0.196212	2.18587	2.42933	1.94241		0.162751	0.203663	0.121839
389	42.913	5.34082	1.21171	0.0248299	0.284749	0.00537355	0.314952	0.634299	0.442455	0.0789494	0.243464	0.232662	0.0024692		4.10489	0.178088	0.268262	0.0879128	0.170829	0.257329	0.0843298	0.348917	0.525591	0.172243	2.1443	2.37843	1.91018		0.159656	0.19944	0.119872
394	43.76	5.9837	1.21635	0.0241818	0.26978	0.011598	0.30556	0.646361	0.372872	0.0770093	0.279368	0.270751	0		4.70382	0.231999	0.349424	0.114573	0.22517	0.339139	0.111201	0.457169	0.688563	0.225775	2.13496	2.35359	1.91634		0.158961	0.197493	0.120429
399	44.606	6.84548	1.22993	0.0235346	0.254829	0.017172	0.295536	0.658408	0.448285	0.0655694	0.237439	0.248706	0		5.54341	0.234535	0.351775	0.117295	0.245316	0.367945	0.122687	0.479851	0.71972	0.239982	2.8471	3.13662	2.55758		0.211984	0.263218	0.16075
404	45.371	6.26844	1.24266	0.0224433	0.24131	0.0211006	0.284853	0.669808	0.475386	0.0628949	0.239668	0.222052	0		5.21683	0.222357	0.332647	0.112068	0.208494	0.311907	0.105081	0.430852	0.644554	0.217149	2.79585	3.07449	2.51721		0.208168	0.258058	0.158278
409	46.096	6.49309	1.24046	0.0181914	0.228497	0.0250459	0.271734	0.68383	0.367777	0.110713	0.235993	0.285517	0		5.50795	0.231102	0.345653	0.116551	0.279647	0.41826	0.141034	0.510749	0.763913	0.257585	2.63803	2.88699	2.38907		0.196417	0.242452	0.150382
414	46.935	5.68437	1.2625	0.0124877	0.21367	0.0289787	0.255136	0.700839	0.374163	0.14635	0.182617	0.29687	0		5.02917	0.164874	0.245812	0.083935	0.263969	0.393556	0.134383	0.428843	0.639368	0.218318	2.61948	2.86295	2.37601		0.195035	0.240468	0.149603
419	47.89	6.51519	1.2598	0.0106326	0.196792	0.0326975	0.240123	0.715563	0.467745	0.122906	0.186438	0.222911	0		5.87344	0.194406	0.288689	0.100122	0.231838	0.344276	0.1194	0.426244	0.632965	0.219522	3.47836	3.79966	3.15706		0.258984	0.319165	0.198804
424	48.914	4.60583	1.27107	0.0120794	0.178696	0.036752	0.227527	0.727915	0.629028	0.193897	0.139273	0.0378016	0		4.26148	0.105465	0.155588	0.055342	0.0299799	0.0442283	0.0157316	0.135445	0.199816	0.0710735	3.50041	3.84933	3.15148		0.260626	0.323093	0.198159
429	49.947	4.72864	1.30495	0.013395	0.16044	0.0404875	0.214323	0.740519	0.642201	0.283531	0.0742679	0	0		4.56942	0.0628892	0.0924636	0.0333149	0.00174869	0.00257099	0.000926392	0.0646379	0.0950346	0.0342413	4.20622	4.63144	3.78099		0.313178	0.388683	0.237672
434	51.013	5.47334	1.26929	0.0124006	0.141601	0.0443658	0.198368	0.755879	0.616127	0.191932	0.138549	0.053393	0		5.2513	0.128659	0.189104	0.0682148	0.0489472	0.0719428	0.0259516	0.177606	0.261046	0.0941664	4.25332	4.63777	3.86887		0.316685	0.389646	0.243724
439	52.028	4.63552	1.25932	0.0120418	0.123664	0.0483867	0.184092	0.769915	0.618116	0.247763	0.120921	0.0132009	0		4.49448	0.0978071	0.143397	0.0522172	0.0112907	0.0165535	0.00602782	0.109098	0.15995	0.058245	3.88146	4.22703	3.53588		0.288997	0.355187	0.222808
444	53.079	5.29472	1.27292	0.0172647	0.10509	0.0525084	0.174863	0.778854	0.644344	0.163038	0.173297	0.0193209	0		5.24941	0.161862	0.237075	0.0866487	0.0196075	0.0287186	0.0104964	0.181469	0.265793	0.0971451	4.22972	4.57778	3.88166		0.314928	0.384933	0.244923
456.5	55.411	8.85552	1.2307	0.0278203	0.1	0.0561222	0.183942	0.845599	0.426277	0.0398059	0.272865	0.261052	0		9.21528	0.445055	0.648326	0.241784	0.422715	0.615785	0.229646	0.86777	1.26411	0.47143	4.33924	4.58335	4.09512		0.323082	0.386489	0.259674
461.5	55.977	8.60835	1.25651	0.0409452	0.1	0.0596773	0.200622	0.852805	0.473249	0.198923	0.206957	0.120871	0		9.22426	0.345819	0.501653	0.189985	0.207735	0.301348	0.114122	0.553555	0.803002	0.304107	6.11381	6.45663	5.77099		0.455209	0.544463	0.365955
471.5	57.205	7.50622	1.23182	0.0322723	0.168475	0.0632281	0.263975	0.795829	0.401528	0.0742021	0.318875	0.205395	0		7.35803	0.416052	0.609678	0.222427	0.268768	0.39385	0.143686	0.684821	1.00353	0.366113	3.50999	3.73809	3.28189		0.261339	0.31491	0.207769
476.5	57.814	7.62988	1.22957	0.0418796	0.20804	0.066439	0.316358	0.744679	0.467022	0.0719848	0.234809	0.226184	0		6.98672	0.293843	0.432728	0.154958	0.28303	0.416809	0.149251	0.576873	0.849537	0.304209	3.74524	4.02772	3.46276		0.278855	0.338927	0.218783
481.5	58.4775	7.69863	1.23416	0.0584615	0.251145	0.069482	0.379089	0.682836	0.366373	0.073442	0.225178	0.335007	0		6.48827	0.261228	0.388197	0.134259	0.382784	0.56884	0.196728	0.644012	0.957037	0.330987	2.86954	3.10884	2.63023		0.213654	0.261383	0.165925
486.5	59.1015	7.31583	1.22928	0.0669708	0.291684	0.0730034	0.431658	0.631761	0.371652	0.059549	0.253797	0.315002	0		5.68145	0.256586	0.38433	0.128843	0.318473	0.477027	0.159919	0.575059	0.861357	0.288762	2.45016	2.68029	2.22003		0.182429	0.225104	0.139754
491.5	59.713	8.30691	1.23541	0.0683332	0.272695	0.0770118	0.41804	0.648971	0.395417	0.0484368	0.268028	0.288118	0		6.65986	0.315985	0.471489	0.160481	0.341241	0.509173	0.173309	0.657225	0.980662	0.333789	2.96688	3.23266	2.7011		0.220902	0.271616	0.170187
496.5	60.347	7.96676	1.23873	0.0639225	0.236892	0.0813098	0.382124	0.689186	0.443795	0.106067	0.202044	0.248094	0		6.80036	0.248563	0.367862	0.129264	0.303495	0.449158	0.157833	0.552058	0.817019	0.287098	3.69832	4.00845	3.38819		0.275361	0.337003	0.21372
501.5	60.9595	7.96746	1.23604	0.0532033	0.202302	0.0856455	0.341151	0.734494	0.433579	0.0719493	0.219352	0.275119	0		7.23225	0.282321	0.415915	0.148728	0.3531	0.520186	0.186014	0.635421	0.936101	0.334741	3.66179	3.93472	3.38887		0.272642	0.331133	0.214151
506.5	61.5955	7.481	1.23145	0.0497688	0.166386	0.0901197	0.306274	0.773845	0.413831	0.0643719	0.238164	0.283633	0		7.12903	0.302114	0.442985	0.161243	0.359796	0.527564	0.192029	0.66191	0.970549	0.353272	3.40972	3.63549	3.18396		0.253874	0.306226	0.201522
516.5	62.845	7.67637	1.22904	0.043944	0.0958232	0.0943799	0.234147	0.850233	0.418688	0.0309429	0.263078	0.287291	0		8.01959	0.374261	0.543948	0.204575	0.408086	0.593109	0.223063	0.782347	1.13706	0.427637	3.62354	3.81466	3.43242		0.269794	0.321795	0.217793
521.5	63.4675	8.96506	1.23868	0.0337244	0.060669	0.0987912	0.193185	0.895607	0.441408	0.0512522	0.25429	0.25305	0		9.94361	0.452735	0.655063	0.250407	0.451105	0.652707	0.249504	0.90384	1.30777	0.499911	4.86489	5.09471	4.63508		0.36222	0.430042	0.294398
526.5	64.0945	7.36247	1.23991	0.0362182	0.105476	0.0265805	0.168275	0.808306	0.355436	0.0841452	0.290165	0.270254	0		7.37889	0.379717	0.555484	0.20395	0.355473	0.520017	0.190928	0.73519	1.0755	0.394878	3.24782	3.4464	3.04924		0.241819	0.29046	0.193179
531.5	64.7075	7.50403	1.23664	0.0509816	0.122473	0.00625	0.179705	0.776545	0.382942	0.0607126	0.206901	0.339331	0.0101144		7.20566	0.26747	0.392128	0.142812	0.433685	0.635809	0.231562	0.701156	1.02794	0.374374	3.26583	3.47789	3.05377		0.243161	0.292992	0.193329
536.5	65.3275	8.55359	1.22528	0.0535402	0.139664	0.00342375	0.196628	0.756795	0.365231	0.0591929	0.264674	0.310902	0		7.93239	0.368571	0.541892	0.195249	0.438381	0.644532	0.232231	0.806952	1.18642	0.427481	3.39809	3.62855	3.16763		0.253008	0.305588	0.200428
541.5	65.9725	7.99242	1.24503	0.0502051	0.157549	0.00540198	0.213156	0.742246	0.468527	0.0623621	0.203112	0.260741	0.005258		7.38588	0.27095	0.398711	0.143189	0.345461	0.508357	0.182566	0.616411	0.907068	0.325754	3.92223	4.21286	3.63161		0.292033	0.354557	0.22951
546.5	66.605	8.1715	1.23032	0.0452692	0.175087	0.00755725	0.227913	0.729644	0.40455	0.0768063	0.239911	0.278733	0		7.33558	0.312803	0.461931	0.163675	0.363899	0.537388	0.190411	0.676703	0.999319	0.354087	3.53315	3.80367	3.26263		0.263064	0.320035	0.206093
551.5	67.2425	8.49883	1.23895	0.045982	0.192763	0.00958421	0.248329	0.711255	0.390272	0.0734829	0.236162	0.300084	0		7.49119	0.315533	0.467443	0.163624	0.399555	0.591916	0.207193	0.715088	1.05936	0.370817	3.47307	3.75118	3.19497		0.258591	0.3155	0.201681
556.5	67.89	7.32392	1.22682	0.0447818	0.195659	0.01	0.25044	0.708354	0.357321	0.0795059	0.247151	0.316022	0		6.36466	0.279433	0.414501	0.144364	0.357794	0.530739	0.184848	0.637226	0.94524	0.329213	2.78406	3.00753	2.56058		0.207289	0.252949	0.16163
561.5	68.533	8.04602	1.2398	0.042637	0.188436	0.01	0.241073	0.715715	0.361781	0.0865341	0.225783	0.321767	0.004135		7.13962	0.290647	0.430665	0.150628	0.410896	0.608845	0.212947	0.701543	1.03951	0.363575	3.19762	3.45134	2.94391		0.238082	0.290304	0.18586
566.5	69.1575	7.79436	1.22857	0.0494201	0.181421	0.01	0.240841	0.713998	0.269933	0.0328645	0.292821	0.37728	0.0271014		6.83709	0.355182	0.527197	0.183167	0.453178	0.672652	0.233703	0.80836	1.19985	0.41687	2.29488	2.46762	2.12213		0.170867	0.20765	0.134084
571.5	69.7625	7.33349	1.22006	0.053047	0.174625	0.01	0.237672	0.715279	0.305849	0.049687	0.333244	0.31122	0		6.39976	0.375585	0.556698	0.194472	0.356031	0.527716	0.184346	0.731616	1.08441	0.378817	2.28878	2.46008	2.11748		0.170413	0.207025	0.133801
576.5	70.43	8.08419	1.23022	0.0519666	0.167127	0.01	0.229094	0.721775	0.383464	0.0621737	0.2791	0.275261	0		7.17828	0.357885	0.529005	0.186765	0.353804	0.522972	0.184636	0.711689	1.05198	0.371401	3.17927	3.42045	2.93809		0.236715	0.287813	0.185618
581.5	71.0595	8.42873	1.23179	0.05293	0.160056	0.01	0.222986	0.725918	0.374092	0.0741949	0.259698	0.292016	0		7.5368	0.349024	0.51545	0.182598	0.393214	0.580711	0.205717	0.742237	1.09616	0.388314	3.36613	3.6181	3.11416		0.250628	0.304477	0.196779
586.5	71.662	8.32982	1.22555	0.0533238	0.153288	0.05	0.256612	0.730412	0.355412	0.0535732	0.253742	0.337273	0		7.45618	0.336094	0.496288	0.1759	0.440123	0.649901	0.230345	0.776217	1.14619	0.406245	3.09458	3.32049	2.86866		0.230409	0.279487	0.181332
591.5	72.25	8.85864	1.24516	0.0518463	0.146684	0.05	0.24853	0.73666	0.435866	0.0877147	0.23545	0.240969	0		8.12551	0.332965	0.490312	0.175618	0.355197	0.523048	0.187346	0.688162	1.01336	0.362965	4.25869	4.57726	3.94012		0.317085	0.385196	0.248974
596.5	72.8415	8.03347	1.27314	0.0481438	0.140039	0.05	0.238183	0.745161	0.42136	0.187734	0.0932884	0.253918	0.0436991		7.62161	0.138697	0.203724	0.0736702	0.352641	0.517975	0.187308	0.491339	0.721699	0.260978	4.86075	5.23506	4.48645		0.361912	0.440449	0.283375
601.5	73.425	8.04148	1.24333	0.0424246	0.133485	0.05	0.22591	0.755614	0.34257	0.055692	0.170574	0.39855	0.0326149		7.55439	0.22177	0.326519	0.117022	0.510873	0.752186	0.26956	0.732644	1.07871	0.386582	3.43763	3.68111	3.19415		0.255952	0.309914	0.20199
605	73.772	13.5299	1.24568	0.0352258	0.129587	0.05	0.214813	0.765628	0.612523	0.134001	0.110044	0.127724	0.0157082		12.9034	0.265934	0.389665	0.142204	0.334065	0.489522	0.178608	0.599999	0.879187	0.320812	9.53193	10.2804	8.78343		0.709709	0.864798	0.554619
610	74.596	5.67433	1.2334	0.0181313	0.120331	0.05	0.188463	0.789407	0.519025	0.0797199	0.19809	0.188933	0.0142329		5.52485	0.194719	0.28554	0.103898	0.185533	0.272069	0.0989964	0.380252	0.557609	0.202894	3.38819	3.63423	3.14216		0.252271	0.305908	0.198634
615	75.475	5.11574	1.24716	0.0141796	0.110458	0.051206	0.175843	0.80049	0.293345	0.231697	0.277118	0.19784	0		5.10712	0.245504	0.360101	0.130908	0.178196	0.261374	0.0950175	0.4237	0.621475	0.225925	2.72633	2.91385	2.53881		0.202991	0.245372	0.16061
620	76.433	5.45324	1.23896	0.0195406	0.0996967	0.0532123	0.17245	0.802901	0.675607	0.156449	0.0050442	0.115326	0.047574		5.42468	0.0109217	0.0159356	0.00590779	0.112519	0.164168	0.0608706	0.123441	0.180103	0.0667784	4.73106	5.09973	4.36238		0.352255	0.429021	0.275489
625	77.374	5.40002	1.244	0.0255335	0.0891266	0.0551608	0.169821	0.804542	0.726759	0.144766	0.0070268	0.0876711	0.033777		5.40466	0.00708536	0.010326	0.00384477	0.0842076	0.122721	0.0456937	0.0912929	0.133047	0.0495385	4.89168	5.2693	4.51407		0.364215	0.44332	0.285109
630	78.301	5.24108	1.25501	0.0216946	0.0787138	0.0570486	0.157457	0.815901	0.756963	0.14277	0.0251774	0.0552533	0.0198363		5.36668	0.0242066	0.0352437	0.0131695	0.0529862	0.0771455	0.028827	0.0771928	0.112389	0.0419965	4.93293	5.3066	4.55927		0.367286	0.446528	0.288044
635	79.274	5	1.30981	0.0180838	0.0677843	0.0591313	0.144999	0.827405	0.450445	0.0903357	0.20774	0.24079	0.0106899		5.41874	0.195804	0.285904	0.105704	0.224406	0.327667	0.121145	0.42021	0.61357	0.226849	3.05756	3.25073	2.86439		0.227653	0.273907	0.1814
640	80.24	5.3869	1.34256	0.0165197	0.0569334	0.0610955	0.134549	0.836806	0.570682	0.23497	0.152469	0.0184711	0.0234084		6.05195	0.165258	0.240405	0.0901108	0.0262962	0.0382544	0.0143381	0.191554	0.278659	0.104449	4.9756	5.31525	4.63595		0.370463	0.447616	0.293309
645	81.189	5.12559	1.31108	0.0158191	0.0462735	0.0629754	0.125068	0.845206	0.595108	0.215712	0.13524	0.0321113	0.0218291		5.67981	0.13701	0.199129	0.0748902	0.0330622	0.0480523	0.018072	0.170072	0.247182	0.0929622	4.72417	5.03931	4.40903		0.351742	0.42445	0.279034
650	82.216	5.10456	1.32446	0.013989	0.0347374	0.0648101	0.113537	0.855367	0.534205	0.178791	0.148569	0.109441	0.0289928		5.78297	0.15356	0.223158	0.083962	0.112304	0.163203	0.0614044	0.265864	0.386361	0.145366	4.28907	4.55628	4.02186		0.319347	0.38395	0.254743
655	83.145	5.58616	1.37576	0.0190994	0.0243022	0.0666557	0.110057	0.857794	0.477124	0.127961	0.204227	0.156741	0.0339474		6.59213	0.238674	0.346894	0.130455	0.182917	0.265855	0.0999787	0.421591	0.612748	0.230433	4.22319	4.47041	3.97597		0.314441	0.37687	0.252012
660	84.119	5.50676	1.39398	0.0211443	0.0185264	0.0684764	0.108147	0.867698	0.44348	0.131048	0.233297	0.175052	0.0171228		6.66078	0.276165	0.401026	0.151305	0.207117	0.300759	0.113474	0.483282	0.701785	0.264779	3.94519	4.16362	3.72677		0.293743	0.35113	0.236356
665	84.982	5.41012	1.39132	0.0220484	0.0163745	0.0695591	0.107982	0.879705	0.45487	0.12138	0.240542	0.172853	0.0103557		6.62172	0.291681	0.422981	0.16038	0.200549	0.290826	0.110271	0.492229	0.713807	0.270652	3.85586	4.05967	3.65206		0.287092	0.342459	0.231725
670	85.923	4.24841	1.38874	0.0257417	0.0140282	0.0721302	0.1119	0.890089	0	0.306735	0.693265	0	0		5.25147	0.640848	0.930191	0.351504	0.00304754	0.00442358	0.0016715	0.643895	0.934615	0.353176	1.63339	1.71059	1.55618		0.121615	0.14439	0.0988408
675	87.14	3.95635	1.33721	0.0336058	0.0109936	0.0748729	0.119472	0.900432	0	0.238819	0.761181	0	0		4.76374	0.634771	0.919819	0.349723	0.00139762	0.00202473	0.00077051	0.636168	0.921844	0.350493	1.18907	1.24176	1.13639		0.0885336	0.104851	0.072216
680	88.409	4.26507	1.30617	0.0295608	0.00782945	0.077862	0.115252	0.923463	0.550555	0.175369	0.169028	0.0880174	0.0170305		5.14451	0.158402	0.228307	0.0884977	0.0801878	0.115575	0.0448002	0.23859	0.343882	0.133298	3.80386	3.97879	3.62893		0.28322	0.335895	0.230544
685	89.55	3.59964	1.31738	0.0321283	0.00498442	0.0807982	0.117911	0.937965	0.519745	0.165654	0.191967	0.106755	0.0158795		4.44783	0.151005	0.217344	0.0846663	0.0841763	0.121156	0.0471964	0.235181	0.3385	0.131863	3.12634	3.25979	2.99289		0.232774	0.275299	0.19025
690	90.882	4.58431	1.30069	0.0295455	0.00166313	0.0836906	0.114899	0.960476	0.55832	0.15992	0.154646	0.107073	0.020042		5.72711	0.157992	0.226973	0.0890108	0.108668	0.156113	0.0612222	0.26666	0.383087	0.150233	4.22874	4.39603	4.06145		0.314855	0.37139	0.258319
695	92.04	4.85905	1.28538	0.0128112	0.00536612	0.0867266	0.104904	0.981823	0.571116	0.194129	0.154428	0.0724434	0.0078841		6.13256	0.169942	0.243999	0.095885	0.0823359	0.118216	0.0464556	0.252278	0.362215	0.142341	4.715	4.89682	4.53319		0.35106	0.413745	0.288374
700	93.097	4.67734	1.3667	0.00805813	0.01	0.0897407	0.107799	0.979862	0.459716	0.143648	0.20877	0.170051	0.0178145		6.26376	0.232598	0.33427	0.130925	0.189242	0.271963	0.106521	0.421839	0.606233	0.237445	3.89343	4.04361	3.74324		0.289888	0.341655	0.238122
705	94.183	4.15157	1.37137	0.0203884	0.01	0.0927018	0.12309	0.963964	0.463948	0.122916	0.223845	0.165696	0.0235954		5.48822	0.21856	0.314239	0.12288	0.162112	0.233081	0.0911436	0.380672	0.54732	0.214023	3.3492	3.48103	3.21738		0.249368	0.294095	0.204641
710	95.371	4.23555	1.39631	0.00570852	0.01	0.0959063	0.111615	0.974742	0.442242	0.11471	0.236291	0.184459	0.022298		5.76472	0.24156	0.347435	0.135686	0.188797	0.271546	0.106049	0.430358	0.618981	0.241734	3.34652	3.47838	3.21466		0.249168	0.29387	0.204467
715	96.515	4.33321	1.36058	0.00591401	0.01	0.098805	0.114719	0.970778	0.460493	0.140145	0.201865	0.178644	0.0188532		5.72341	0.205944	0.296272	0.115617	0.181227	0.260713	0.10174	0.387171	0.556985	0.217357	3.54787	3.69074	3.40501		0.26416	0.31178	0.216541
720	97.739	4.51502	1.37172	0.00620212	0.01	0.0926318	0.108834	0.966469	0.549088	0.138173	0.196137	0.103086	0.0135165		5.98561	0.217937	0.31356	0.122315	0.109148	0.157037	0.0612585	0.327085	0.470597	0.183573	4.1477	4.31991	3.97549		0.308821	0.364878	0.252764
725	98.954	3.80077	1.33561	0.00599525	0.00950796	0.0818726	0.0973758	0.966465	0	0.387881	0.612119	0	0		4.90607	0.516116	0.743497	0.288735	0.00269052	0.00387595	0.00150509	0.518806	0.747373	0.29024	1.99087	2.06948	1.91226		0.148232	0.174837	0.121627
730	100.119	4.53431	1.30169	0.00498432	0.00808201	0.0701409	0.0832072	0.974606	0.707145	0.211535	0.0270545	0.0461985	0.0080666		5.75237	0.037103	0.0533146	0.0208914	0.0469606	0.0674793	0.0264419	0.0840637	0.120794	0.0473334	5.28002	5.50419	5.05585		0.393128	0.464857	0.3214
735	101.296	4.35692	1.30835	0.00539703	0.00664137	0.0549682	0.0670066	0.981396	0.595503	0.181083	0.138278	0.068416	0.0167198		5.59432	0.137638	0.197724	0.0775523	0.0682471	0.0980403	0.0384538	0.205885	0.295765	0.116006	4.43744	4.61451	4.26037		0.330394	0.389833	0.270955
740	102.421	4.65425	1.31288	0.00327791	0.00526438	0.0391472	0.0476895	0.9904	0.483705	0.144952	0.229343	0.127219	0.0147812		6.05182	0.245874	0.353129	0.138619	0.135402	0.194466	0.0763368	0.381276	0.547595	0.214956	3.90941	4.0568	3.76203		0.291079	0.342803	0.239355
745	103.57	4.09957	1.29771	0.00340435	0.0131603	0.0249221	0.0414868	0.974368	0.490397	0.171377	0.249752	0.0832296	0.0052453		5.18384	0.229081	0.329464	0.128698	0.0797731	0.11473	0.0448166	0.308854	0.444193	0.173514	3.44838	3.58759	3.30917		0.256752	0.303062	0.210442
750	104.746	5.1422	1.28654	0.00308928	0.0234461	0.00831567	0.034851	0.952969	0.477088	0.109756	0.189924	0.220115	0.003117		6.30398	0.210529	0.30349	0.117568	0.237661	0.342603	0.132719	0.44819	0.646093	0.250287	3.78558	3.94973	3.62142		0.281859	0.333541	0.230176
755	105.68	6.6237	1.2474	0.00468751	0.0316152	0	0.0363027	0.934125	0.697494	0.19818	0.0642771	0.0222102	0.0178379		7.71837	0.0918021	0.132362	0.0512418	0.0358899	0.0517466	0.0200331	0.127692	0.184109	0.0712749	7.00086	7.35636	6.64536		0.521255	0.6207	0.421811
779.5	110.055	5.47798	1.35379	0.0251587	0.00824184	0.0020795	0.0354801	0.962997	0.549005	0.127397	0.156567	0.137937	0.0290941		7.14205	0.195639	0.281112	0.110165	0.171982	0.24712	0.0968437	0.367621	0.528233	0.207008	5.07638	5.27714	4.87561		0.377966	0.44583	0.310103
784.5	110.906	5.19297	1.29642	0.0210145	0.0125457	0.00564717	0.0392074	0.958056	0.651054	0.174138	0.0851588	0.0712935	0.0183557		6.45007	0.099196	0.14259	0.0558023	0.0827958	0.119015	0.0465765	0.181992	0.261605	0.102379	5.42745	5.65628	5.19863		0.404106	0.477718	0.330494
789.5	111.794	6.16254	1.37733	0.0160175	0.0224928	0.00954993	0.0480603	0.942053	0.533481	0.132047	0.195811	0.127026	0.0116353		7.99597	0.278129	0.400753	0.155505	0.180253	0.259725	0.100782	0.458382	0.660477	0.256287	5.4203	5.6593	5.1813		0.403573	0.477868	0.329278
794.5	112.698	5.33058	1.40939	0.0140713	0.0326079	0.0133081	0.0599874	0.922645	0.513409	0.115289	0.245405	0.121703	0.004194		6.93173	0.302778	0.437271	0.168285	0.149977	0.216596	0.083358	0.452755	0.653867	0.251643	4.38767	4.59484	4.18051		0.326688	0.38785	0.265527
799.5	113.573	6.08423	1.40219	0.0132674	0.0424039	0.0173292	0.0730004	0.902769	0	0.631374	0.308972	0.059654	0		7.70219	0.417282	0.603913	0.23065	0.0853657	0.123546	0.0471858	0.502647	0.727459	0.277836	4.87779	5.12589	4.62968		0.36318	0.432498	0.293862
804.5	114.419	6.24423	1.34774	0.0201261	0.0493381	0.0180318	0.087496	0.879065	0.559554	0.130142	0.175735	0.110455	0.0241142		7.39737	0.236181	0.342241	0.13012	0.14683	0.212767	0.0808931	0.383011	0.555009	0.211013	5.24521	5.53624	4.95418		0.390537	0.466881	0.314193
809.5	115.117	8.86371	1.43596	0.0230381	0.0465801	0.012328	0.0819462	0.872782	0.436677	0.090628	0.233919	0.206928	0.0318478		11.1086	0.460097	0.667769	0.252424	0.402482	0.584149	0.220815	0.862578	1.25192	0.473239	6.2617	6.59763	5.92576		0.46622	0.556504	0.375937
814.5	115.697	7.64366	1.42626	0.0141235	0.0442883	0.00656548	0.0649773	0.878896	0.476191	0.116158	0.233744	0.148307	0.0255993		9.58158	0.397971	0.577472	0.218469	0.252493	0.366378	0.138608	0.650464	0.943851	0.357077	5.92659	6.25198	5.6012		0.441269	0.527275	0.355264
819.5	116.3	7.93651	1.42325	0.00485547	0.0419057	0.00105753	0.0478186	0.885251	0.617529	0.147233	0.159485	0.0360687	0.0396856		9.9995	0.283814	0.411316	0.156313	0.0641869	0.0930223	0.0353514	0.348001	0.504338	0.191664	8.04407	8.52001	7.56813		0.598928	0.718215	0.479642
824.5	116.901	8.53419	1.4188	0.0063424	0.0395289	0.00906706	0.0549384	0.88086	0	0.517176	0.482824	0	0		10.6657	0.913658	1.32787	0.499446	0.000331682	0.000481963	0.000181402	0.91399	1.32835	0.499627	5.52995	5.82928	5.23062		0.411737	0.491667	0.331807
829.5	117.508	8.58144	1.41231	0.00545693	0.0371324	0.0204956	0.063085	0.878816	0.598902	0.157775	0.171505	0.039214	0.0326045		10.651	0.32863	0.476613	0.180647	0.0750258	0.10881	0.0412419	0.403656	0.585422	0.221889	8.38281	8.88608	7.87955		0.62415	0.749002	0.499298
834.5	118.128	7.73026	1.40863	0.00455175	0.0346826	0.0295724	0.0688067	0.876727	0.0384309	0.843399	0	0.114395	0.0037753		9.54676	0.0418583	0.0607019	0.0230147	0.184153	0.266994	0.101312	0.226011	0.327696	0.124327	8.2768	8.79702	7.75658		0.616256	0.741266	0.491247
839.5	118.763	7.83509	1.41471	0.00364903	0.0321754	0.00360204	0.0394265	0.874565	0	0.385163	0.614838	0	0		9.69405	1.01885	1.48446	0.553239	0.0113377	0.0165157	0.00615975	1.03019	1.50098	0.559399	3.90538	4.11577	3.69499		0.290779	0.347152	0.234405
844.5	119.368	8.57032	1.41859	0.0033515	0.0297809	0.00838413	0.0415165	0.871936	0	0.377339	0.560144	0.0625164	0		10.6008	1.05353	1.53603	0.57103	0.116306	0.169573	0.0630397	1.16984	1.7056	0.63407	4.02747	4.24493	3.81001		0.299869	0.358042	0.241696
849.5	119.966	7.65029	1.43295	0.00308121	0.027418	0.0194365	0.0499357	0.869319	0	0.441045	0.459134	0.0998213	0		9.5299	0.790183	1.15162	0.42875	0.162713	0.237138	0.0882871	0.952896	1.38875	0.517037	4.17553	4.4068	3.94427		0.310893	0.371637	0.250149
854.5	120.612	7.80523	1.43292	0.00279262	0.0248674	0.0306755	0.0583355	0.86649	0	0.426198	0.546186	0.0276161	0		9.69103	0.935911	1.36474	0.507083	0.0500668	0.0730069	0.0271266	0.985977	1.43774	0.53421	4.15078	4.38226	3.9193		0.30905	0.369552	0.248548
859.5	121.245	8.28056	1.43228	0.00313012	0.0223662	0.0415599	0.0670562	0.863095	0	0.539126	0.419299	0.0415756	0		10.2364	0.773088	1.12623	0.419951	0.0732447	0.106702	0.0397874	0.846333	1.23293	0.459738	5.48076	5.79991	5.16162		0.408075	0.488968	0.327182
864.5	121.844	8.12336	1.44011	0.0035192	0.0199993	0.0514708	0.0749893	0.859813	0	0.555068	0.423176	0.0217558	0		10.0586	0.754857	1.0998	0.409915	0.0409704	0.0596923	0.0222484	0.795827	1.15949	0.432164	5.58683	5.91747	5.25619		0.415972	0.498827	0.333118
869.5	122.486	8.10044	1.43882	0.00381474	0.0174626	0.0575998	0.0788771	0.856417	0	0.583841	0.386659	0.0295004	0		9.98159	0.677179	0.986649	0.367709	0.0581746	0.0847603	0.0315889	0.735354	1.07141	0.399298	5.84961	6.20312	5.49609		0.435538	0.522834	0.348241
874.5	123.105	7.37621	1.46873	0.00267627	0.0150187	0.0626926	0.0803876	0.854569	0.005101	0.68933	0.0732752	0.203171	0.0291235		9.25798	0.128326	0.186764	0.0698876	0.3314	0.482311	0.180489	0.459726	0.669075	0.250377	6.67476	7.10374	6.24578		0.496975	0.598492	0.395458
879.5	123.727	7.76901	1.45967	0.00254069	0.0125609	0.0679874	0.083089	0.8517	0	0.531352	0.364693	0.103956	0		9.65755	0.635367	0.927115	0.34362	0.177352	0.258778	0.0959262	0.812719	1.18589	0.439546	5.09084	5.3982	4.78348		0.379043	0.454994	0.303093
884.5	124.338	7.66338	1.43899	0.00240739	0.0101447	0.0732691	0.0858211	0.848881	0	0.253911	0.746089	0	0		9.36105	1.19679	1.75405	0.639523	0.0166068	0.0243397	0.00887383	1.2134	1.77839	0.648397	2.54293	2.68627	2.39958		0.189336	0.226516	0.152156
889.5	124.974	8.31742	1.462	0.00256896	0.0076316	0.0785946	0.0887952	0.845647	0	0.44466	0.39127	0.16407	0		10.2828	0.733681	1.07274	0.394618	0.293442	0.429048	0.157837	1.02712	1.50179	0.552455	4.51134	4.78094	4.24174		0.335896	0.402994	0.268797
894.5	125.588	9.41444	1.48302	0.00285716	0.00520349	0.0840387	0.0920994	0.842392	0	0.44989	0.33643	0.213681	0		11.7615	0.707439	1.0346	0.380278	0.441841	0.646174	0.237508	1.14928	1.68077	0.617786	5.30363	5.62478	4.98247		0.394886	0.474082	0.31569
899.5	126.184	7.92067	1.46049	0.00264391	0.01	0.0896101	0.102254	0.887356	0	0.51464	0.378684	0.106676	0		10.265	0.678849	0.986326	0.371372	0.212275	0.308423	0.116127	0.891125	1.29475	0.4875	5.25771	5.53875	4.97668		0.391468	0.467198	0.315737
904.5	126.797	8.28097	1.48966	0.00197451	0.01	0.0949313	0.106906	0.888025	0.340161	0.0909766	0.0910274	0.442519	0.0353162		10.9546	0.18301	0.26603	0.0999893	0.856388	1.24488	0.467895	1.0394	1.51091	0.567884	5.11414	5.38389	4.84438		0.380778	0.454171	0.307384
909.5	127.391	7.43934	1.43072	0.00169985	0.01	0.100182	0.111882	0.8883	0	0.501249	0.397063	0.101688	0		9.45513	0.662466	0.962634	0.362299	0.177626	0.25811	0.0971415	0.840092	1.22074	0.45944	4.73461	4.98675	4.48248		0.35252	0.420645	0.284394
914.5	128.012	7.42853	1.38383	0.00182355	0.00969133	0.10585	0.117365	0.89435	0	0.503738	0.496262	0	0		9.19314	0.813953	1.18188	0.446029	0.00287633	0.00417661	0.00157605	0.816829	1.18605	0.447605	4.60334	4.84352	4.36316		0.342746	0.408613	0.276879
919.5	128.635	7.71193	1.3186	0.0022883	0.00863265	0.111408	0.122329	0.915059	0	0.353058	0.646942	0	0		9.30724	1.04163	1.51067	0.572598	0.011622	0.0168499	0.00639405	1.05326	1.52752	0.578992	3.38895	3.54835	3.22954		0.252327	0.299521	0.205133
924.5	129.257	8.25105	1.42587	0.00210523	0.00757483	0.116668	0.126348	0.936398	0	0.498757	0.319686	0.179819	0.0017376		11.0156	0.645294	0.9325	0.358087	0.336687	0.486527	0.186847	0.981981	1.41903	0.544934	5.49776	5.74601	5.24951		0.409341	0.485132	0.333549
929.5	129.867	7.95509	1.3789	0.00215667	0.00653741	0.122305	0.130999	0.957095	0	0.615253	0.225989	0.158757	0		10.4984	0.431217	0.621396	0.241037	0.298257	0.429796	0.166717	0.729473	1.05119	0.407755	6.39947	6.67391	6.12504		0.476479	0.563619	0.389338
958.5	133.319	8.969	1.37202	0.00284223	0	0.127736	0.130579	0.997158	0	0.35307	0.465395	0.181535	0		12.2705	1.00183	1.43917	0.564488	0.396956	0.570244	0.223668	1.39879	2.00942	0.788156	4.4106	4.56736	4.25385		0.328395	0.386042	0.270749
963.5	133.894	3.41674	1.37863	0.00356014	0	0.133198	0.136758	0.99644	0.47071	0.102549	0.229795	0.196208	0.0007379		4.69367	0.193905	0.278384	0.109426	0.164138	0.235648	0.0926276	0.358043	0.514032	0.202054	2.68181	2.77936	2.58425		0.199676	0.234895	0.164458
968.5	135.226	3.80528	1.26424	0.0122899	0	0.138567	0.150857	0.98771	0.385323	0.0768064	0.239385	0.298486	0		4.75181	0.202457	0.290765	0.114148	0.251423	0.361091	0.141755	0.45388	0.651856	0.255903	2.20144	2.281	2.12188		0.16391	0.192781	0.135039
973.5	136.728	3.23437	1.26682	0.00341194	0.00732031	0.144152	0.154884	0.989268	0.347392	0.0699101	0.253684	0.329014	0		4.05344	0.183547	0.263825	0.103269	0.236715	0.340247	0.133183	0.420262	0.604072	0.236453	1.69196	1.75411	1.62982		0.125977	0.14824	0.103713
978.5	138.367	3.13705	1.30382	0.00795505	0.0187579	0.149548	0.176261	0.973287	0.324809	0.0549913	0.327605	0.292594	0		3.9809	0.230681	0.332038	0.129324	0.208014	0.299412	0.116617	0.438695	0.63145	0.24594	1.51585	1.57375	1.45795		0.112864	0.132976	0.0927522
983.5	139.978	3.49889	1.24521	0.0125677	0.0298591	0.1	0.142427	0.957573	0.322032	0.0777216	0.25544	0.330604	0.014202		4.17198	0.189916	0.273658	0.106174	0.246441	0.355107	0.137775	0.436357	0.628765	0.243949	1.72007	1.78887	1.65127		0.128069	0.151122	0.105017
988.5	141.397	3.2854	1.40242	0.0139811	0.0282474	0.1	0.142228	0.957772	0.158395	0.101721	0.221767	0.471906	0.0462108		4.41295	0.174318	0.251289	0.0973479	0.370282	0.53378	0.206783	0.5446	0.785069	0.304131	1.35282	1.40586	1.29978		0.100726	0.118776	0.0826749
993.5	142.992	3.36146	1.26722	0.0155003	0.0262774	0.1	0.141778	0.958222	0.276896	0.0355062	0.290112	0.397486	0		4.08176	0.210428	0.303267	0.117588	0.289646	0.417435	0.161856	0.500073	0.720702	0.279444	1.27183	1.32144	1.22221		0.0946949	0.111646	0.0777437
998.5	144.439	3.64719	1.24745	0.0105123	0.0244901	0.0941352	0.129138	0.964998	0	0.134588	0.267392	0.574899	0.0231208		4.39033	0.208835	0.301184	0.116487	0.445074	0.641889	0.248259	0.65391	0.943073	0.364746	0.715977	0.743164	0.68879		0.0533087	0.0627962	0.0438213
1003.5	145.995	3.12956	1.30562	0.00511354	0.0225683	0.0740204	0.101702	0.972318	0.273286	0.0598157	0.234075	0.420388	0.0124361		3.9729	0.165535	0.238406	0.0926642	0.297466	0.428415	0.166517	0.463002	0.666822	0.259181	1.37127	1.42401	1.31853		0.102099	0.12032	0.0838786
1008.5	147.544	3.64921	1.21102	0.00810896	0.0206545	0.0539218	0.0826852	0.971237	0.319756	0.074073	0.217166	0.375598	0.0134065		4.29211	0.166041	0.239018	0.0930653	0.287075	0.413246	0.160904	0.453117	0.652264	0.253969	1.74602	1.81341	1.67864		0.130002	0.153219	0.106785
1013.5	149.061	3.28385	1.31091	0.0119853	0.0187808	0.0342109	0.064977	0.969234	0.335914	0.0931068	0.212838	0.343596	0.0145456		4.17239	0.157774	0.227039	0.0885081	0.254554	0.366309	0.1428	0.412328	0.593348	0.231308	1.8555	1.92717	1.78382		0.138153	0.162831	0.113475
1018.5	150.576	2.89977	1.1385	0.0155455	0.0169108	0	0.0324563	0.967544	0.437225	0.104485	0.185368	0.261235	0.0116859		3.19427	0.108749	0.156404	0.0610937	0.149329	0.214767	0.083891	0.258078	0.371171	0.144985	1.74412	1.81219	1.67605		0.12986	0.153109	0.106611
1023.5	152.115	3.28539	1.18577	0.0191318	0.0150088	0	0.0341406	0.965859	0	0.0499926	0.652652	0.297356	0		3.76269	0.434492	0.626353	0.242632	0.198542	0.286213	0.110871	0.633034	0.912566	0.353502	0.205644	0.213181	0.198108		0.0153114	0.0180162	0.0126067
1028.5	153.665	3.29241	1.19821	0.0113805	0.013095	0	0.0244755	0.975525	0	0.0918032	0.680287	0.22791	0		3.84842	0.460896	0.664014	0.257779	0.157517	0.226935	0.0880991	0.618414	0.890949	0.345878	0.373527	0.387129	0.359925		0.0278113	0.0327176	0.022905
1033.5	155.343	2.85458	1.20533	0.0154183	0.0110224	0	0.0264408	0.973559	0.411345	0.0879438	0.164528	0.305446	0.030737		3.34976	0.102739	0.147687	0.0577905	0.180663	0.259703	0.101623	0.283402	0.40739	0.159414	1.75731	1.82417	1.69046		0.130842	0.154138	0.107547
1038.5	156.958	3.45485	1.23954	0.0151755	0.00902833	0	0.0242038	0.975796	0.473278	0.0939237	0.187885	0.222777	0.0221363		4.17879	0.140082	0.201289	0.0788746	0.166816	0.239704	0.0939276	0.306898	0.440993	0.172802	2.45432	2.54779	2.36084		0.182738	0.215281	0.150195
1043.5	158.445	3.28314	1.27289	0.0147321	0.00719171	0	0.0219238	0.978076	0.444572	0.0715762	0.238074	0.240352	0.0054268		4.08744	0.172634	0.248069	0.0971992	0.174081	0.250148	0.0980138	0.346715	0.498217	0.195213	2.13924	2.21939	2.05908		0.159279	0.187546	0.131012
1048.5	160.059	3.09852	1.25323	0.012742	0.00519762	0	0.0179396	0.98206	0.456502	0.0956871	0.243718	0.191167	0.0129252		3.81348	0.16516	0.237252	0.0930679	0.131077	0.188292	0.0738623	0.296237	0.425544	0.16693	2.14891	2.22913	2.06869		0.159999	0.188372	0.131626
1053.5	161.559	3.1363	1.34069	0.0109594	0.00338576	0	0.0143452	0.95337	0.379014	0.0930886	0.226596	0.267724	0.0335774		4.00874	0.161321	0.232477	0.0901649	0.188151	0.271141	0.105161	0.349472	0.503619	0.195326	2.04504	2.12986	1.96022		0.152265	0.179898	0.124633
1058.5	163.104	3.79241	1.2168	0.00969138	0.00152326	0	0.0112146	0.919251	0.578541	0.127664	0.17887	0.0923907	0.0225349		4.24213	0.135194	0.195283	0.0751055	0.070184	0.101378	0.0389899	0.205378	0.296661	0.114095	3.0881	3.24199	2.93421		0.229927	0.273575	0.18628
1063.5	164.659	3.50067	1.17195	0.00828995	0	0	0.00828995	0.881444	0.486165	0.115785	0.220491	0.15745	0.0201081		3.61621	0.141533	0.20543	0.0776363	0.100698	0.146159	0.0552363	0.242231	0.351588	0.132873	2.2551	2.38027	2.12994		0.167906	0.200732	0.13508
1068.5	166.24	3.29119	1.18639	0.00631044	0	0	0.00631044	0.827646	0.503291	0.0963865	0.225626	0.159572	0.0151242		3.23165	0.129622	0.189413	0.0698315	0.0919464	0.134359	0.0495343	0.221569	0.323772	0.119366	1.98664	2.11898	1.85431		0.147917	0.178479	0.117356
1099	175.624	3.34474	1.19896	0.00343537	0.00123574	0	0.00467112	0.8978	0.431512	0.096953	0.16044	0.289679	0.0214161		3.60034	0.103123	0.14958	0.0566669	0.184889	0.268181	0.101598	0.288013	0.417761	0.158264	1.98198	2.08518	1.87879		0.14757	0.175914	0.119227
1104	177.331	3.20703	1.36855	0.00348145	0.00196213	0	0.00544358	0.898481	0.460506	0.0912501	0.195811	0.208398	0.0440353		3.94337	0.137097	0.198762	0.0754316	0.146236	0.212011	0.0804597	0.283332	0.410773	0.155891	2.35131	2.47511	2.22751		0.175069	0.208796	0.141342
1109	178.851	3.28451	1.23812	0.00352248	0.00260894	0	0.00613141	0.899086	0.499161	0.141972	0.194552	0.136683	0.0276322		3.65616	0.125626	0.182015	0.0692364	0.091558	0.132655	0.0504606	0.217184	0.31467	0.119697	2.4358	2.56662	2.30497		0.18136	0.216491	0.146229
1114	180.481	3.62997	1.32065	0.00356647	0.00330255	0	0.00686903	0.899736	0.432451	0.104019	0.0985888	0.320458	0.0444835		4.31338	0.0770293	0.111673	0.042386	0.243087	0.352413	0.13376	0.320116	0.464086	0.176146	2.51463	2.6459	2.38337		0.187229	0.223215	0.151244
1119	182.008	3.02381	1.26022	0.00360769	0.00395234	0	0.00756003	0.900345	0.541926	0.132549	0.186986	0.109756	0.0287837		3.43091	0.113789	0.164796	0.0627815	0.0676112	0.0979186	0.0373037	0.1814	0.262714	0.100085	2.41162	2.54211	2.28112		0.179559	0.214414	0.144704
1124	183.538	3.18265	1.22347	0.00365212	0.0046034	0	0.00825552	0.900951	0.556535	0.171641	0.145247	0.10129	0.0252877		3.50821	0.0914612	0.132404	0.0505188	0.0627359	0.0908195	0.0346523	0.154197	0.223223	0.0851712	2.64177	2.78692	2.49662		0.196695	0.23504	0.158351
1129	185.011	3.28102	1.24116	0.00388462	0.00461555	0	0.00850017	0.907651	0.602509	0.151351	0.183039	0.0421389	0.0209625		3.69618	0.119626	0.173031	0.0662203	0.0278338	0.0402599	0.0154078	0.147459	0.213291	0.081628	2.8676	3.02239	2.71282		0.21351	0.254926	0.172094
1134	186.56	3.51917	1.25342	0.00413241	0.00351478	0	0.00764719	0.926116	0.707261	0.235223	0.0347873	0.0072422	0.0154861		4.08515	0.0265112	0.0382446	0.0147778	0.00556338	0.00802564	0.00310112	0.0320746	0.0462702	0.0178789	3.90492	4.11453	3.69531		0.290744	0.347055	0.234434
1139	188.097	3.19713	1.22345	0.00437828	0.00242254	0.0322849	0.0390857	0.944439	0.765533	0.218056	0	0	0.0164114		3.69421	0.00130618	0.00188105	0.000731312	3.43707e-05	4.94988e-05	1.92425e-05	0.00134055	0.00193055	0.000750554	3.68667	3.87212	3.50122		0.274495	0.326731	0.222258
1144	189.434	4.01977	1.22298	0.00374437	0.00147243	0.0695348	0.0747516	0.961224	0	0.0999255	0.882487	0.0175875	0		4.72512	0.717896	1.03707	0.398726	0.0149758	0.0216337	0.0083179	0.732872	1.0587	0.407044	0.607073	0.630708	0.583439		0.0452002	0.0532879	0.0371125
1149	190.731	3.64232	1.35929	0.00273819	0.000550739	0.110266	0.113555	0.977899	0.625089	0.260369	0.0651704	0.0485411	0.0008305		4.84116	0.0681737	0.0979638	0.0383836	0.0431073	0.0619434	0.0242712	0.111281	0.159907	0.0626547	4.21587	4.3916	4.04014		0.313896	0.370926	0.256867
1154	192.066	4.12609	1.39232	0.0025908	0	0.166043	0.168634	0.981647	0.0301774	0.694185	0.0767391	0.180891	0.0180079		5.63939	0.0764921	0.10992	0.0430646	0.176916	0.254229	0.0996024	0.253408	0.364149	0.142667	4.21548	4.38372	4.04723		0.313867	0.370335	0.257399
1159	193.471	3.50326	1.37845	0.00286405	0	0.0975285	0.100393	0.966915	0.657832	0.213144	0.0561471	0.0301913	0.0426861		4.66924	0.0511337	0.0735349	0.0287325	0.0272255	0.0391525	0.0152984	0.0783591	0.112687	0.0440309	4.22894	4.41599	4.04189		0.314869	0.372878	0.256861
1164	194.874	3.41714	1.39764	0.00268699	0	0.0960757	0.0987627	0.952655	0	0.51668	0.400295	0.0578049	0.0252204		4.54992	0.32464	0.468162	0.181118	0.045893	0.0661819	0.025604	0.370533	0.534344	0.206722	2.46788	2.57382	2.36195		0.183748	0.217361	0.150136
1169	196.368	3.52467	1.25099	0.00229754	0	0.0947821	0.0970797	0.93767	0	0.161913	0.838087	0	0		4.13442	0.610639	0.884808	0.336469	0.000613851	0.000889276	0.000338425	0.611252	0.885697	0.336808	0.699765	0.729327	0.670203		0.0521016	0.0615969	0.0426063
1174	197.863	3.257	1.30168	0.00234318	0	0.0933949	0.0957381	0.922241	0	0.288903	0.711097	0	0		3.90985	0.494497	0.717075	0.27192	0.0011007	0.00159618	0.00060523	0.495598	0.718671	0.272525	1.12506	1.17597	1.07415		0.0837674	0.0992855	0.0682493
1179	199.386	3.34962	1.35515	0.00256758	0	0.0920953	0.0946629	0.906344	0.001128	0.323672	0.547823	0.104964	0.0224135		4.11412	0.401598	0.583166	0.220029	0.0763121	0.110814	0.0418102	0.47791	0.69398	0.26184	1.42873	1.49754	1.35992		0.106377	0.126393	0.0863609
1184	200.808	3.25314	1.38776	0.002451	0	0.0907932	0.0932442	0.900903	0.0128522	0.392163	0.477299	0.114721	0.0029652		4.06718	0.345356	0.501513	0.189199	0.0829207	0.120414	0.0454271	0.428277	0.621927	0.234626	1.66067	1.74327	1.57806		0.123647	0.147108	0.100186
1189	202.258	3.51372	1.42997	0.00216915	0	0.0838488	0.0860179	0.909931	0.0035867	0.51932	0.371813	0.0929407	0.0123399		4.57194	0.304776	0.441598	0.167954	0.0756382	0.109594	0.0416822	0.380414	0.551192	0.209637	2.43437	2.55582	2.31292		0.181253	0.215671	0.146835
1194	203.754	3.06127	1.3784	0.00217786	0	0.0662365	0.0684144	0.918947	0	0.488594	0.432136	0.0713305	0.0079394		3.87764	0.295274	0.427512	0.163037	0.0501042	0.0725432	0.0276653	0.345379	0.500055	0.190702	1.93694	2.02984	1.84405		0.144217	0.171324	0.11711
1199	205.253	3.38307	1.41912	0.00258825	0	0.0487607	0.0513489	0.927578	0.0145484	0.624753	0.233595	0.127104	0		4.45325	0.191796	0.277154	0.106439	0.0988817	0.142888	0.054875	0.290678	0.420042	0.161314	2.81992	2.95558	2.68426		0.20996	0.249455	0.170465
1204	206.775	3.3311	1.4852	0.00284635	0	0.0335588	0.0364052	0.936501	0	0.412935	0.546144	0.0409216	0		4.63336	0.44791	0.64759	0.24823	0.0343225	0.0496235	0.0190214	0.482232	0.697213	0.267252	1.92368	2.00879	1.83856		0.143229	0.169618	0.11684
1209	208.249	3.40415	1.42007	0.00307854	0	0.0188118	0.0218904	0.94516	0	0.384941	0.596483	0.0185764	0		4.56902	0.486987	0.703542	0.270432	0.0159414	0.0230302	0.00885252	0.502928	0.726572	0.279285	1.74304	1.81741	1.66867		0.12978	0.153486	0.106073
1214	209.739	3.51351	1.38952	0.00348784	0	0.0157626	0.0192505	0.926542	0	0.152298	0.790476	0.0572262	0		4.52333	0.633982	0.920084	0.347879	0.0464175	0.067365	0.0254699	0.680399	0.987449	0.373349	0.700134	0.730564	0.669705		0.0521291	0.0616929	0.0425654
1219	211.259	3.32226	1.24526	0.00390538	0	0.0302207	0.0341261	0.900787	0.00038	0.0753571	0.800603	0.12366	0		3.72682	0.530196	0.773334	0.287057	0.0811473	0.11836	0.0439344	0.611343	0.891694	0.330992	0.291656	0.305134	0.278178		0.0217155	0.0257592	0.0176718
1247.5	220.012	3.01106	1.27756	0.0028128	0	0.0446581	0.0474709	0.893916	0	0.544623	0.416535	0.0388421	0		3.43874	0.255444	0.370734	0.140154	0.0237902	0.0345275	0.0130529	0.279234	0.405262	0.153207	1.86971	1.96834	1.77108		0.139211	0.166044	0.112378
1267.5	226.105	3.46239	1.33858	0.00242696	0	0.060032	0.062459	0.946339	0	0.333914	0.666086	0	0		4.38598	0.519794	0.751157	0.28843	4.94584e-05	7.14693e-05	2.74476e-05	0.519843	0.751229	0.288458	1.46496	1.52681	1.40311		0.109075	0.12895	0.0891993
1287.5	231.986	3.57294	1.36783	0.00240781	0	0.0754162	0.077824	0.947592	0	0.262167	0.689297	0.0485361	0		4.63105	0.568098	0.82132	0.314876	0.040001	0.0578309	0.0221711	0.608099	0.879151	0.337047	1.21412	1.26456	1.16367		0.0903982	0.10681	0.0739864
						0.0910885
						0.0966462
						0.0878996
						0.0788756
						0.0698335
						0.0606527
						0.0517614
						0.06997
						0.0953076
						0.103271
						0.0512341
						0.05
